# Supplementary material for: Detection of Expressional Changes Induced by Intrauterine Growth Restriction in the Developing Rat Mammary Gland via Exploratory Pathways Analysis
Source: PLoS One. 2014 Jun 23;9(6):e100504. doi: 10.1371/journal.pone.0100504 (PMC4067350; doi:10.1371/journal.pone.0100504)
Supplement: Table S1 — Spread-sheet listing detailed information on functional pathway analysis results retrieved from IPA Ingenuity in silico analysis for day 21 (sheet 1) and day 28 (sheet 2), as outlined in Figures S2 & S3. (XLS) [file pone.0100504.s007.xls]

## Sheet: d21
© 2000-2013 Ingenuity Systems, Inc. All rights reserved.
AnalysisName:filtered d21 2 0.05 rat exp alltissues neu_2 alldatasource Reference set: SurePrint G3 Rat GE 8x60K Microarray
Relationship to include: Direct and Indirect
Includes Endogenous Chemicals
Optional Analyses:
Filter Summary:
Consider only molecules and/or relationships where
(species = Rat) AND
(confidence = Experimentally Observed)
Cutoff:
Fold Change = 2,000
p-value = 5,00E-02
bio Functions:
Category	Functions Annotation	p-Value	Predicted Activation State	Activation z-score	Molecules	# Molecules
Inflammatory Response	cell-mediated response	7,39E-05			HLA-B,IL2,Ly49i5/Ly49s3	3
Cell-To-Cell Signaling and Interaction	activation of blood cells	3,41E-04		-1,091	CNR1,ERBB2,IL2,Klra5 (includes others),SNCA	5
Hematological System Development and Function	activation of blood cells	3,41E-04		-1,091	CNR1,ERBB2,IL2,Klra5 (includes others),SNCA	5
Inflammatory Response	antibody-dependent cell-mediated cytotoxicity	7,30E-04			HLA-B,Ly49i5/Ly49s3	2
Cancer	carcinoma	1,34E-03			Cyp2c44,ERBB2,IL2,WT1	4
Cell Death and Survival	cell viability of leukocytes	1,44E-03			ERBB2,KLK6	2
Lipid Metabolism	hydroxylation of fatty acid	1,44E-03			CYP2E1,CYP4A22	2
Small Molecule Biochemistry	hydroxylation of fatty acid	1,44E-03			CYP2E1,CYP4A22	2
Cell-To-Cell Signaling and Interaction	release of dopamine	1,44E-03			CNR1,SNCA	2
Drug Metabolism	release of dopamine	1,44E-03			CNR1,SNCA	2
Molecular Transport	release of dopamine	1,44E-03			CNR1,SNCA	2
Small Molecule Biochemistry	release of dopamine	1,44E-03			CNR1,SNCA	2
Small Molecule Biochemistry	metabolism of arginine	2,38E-03			ARG1,ARG2	2
Amino Acid Metabolism	metabolism of arginine	2,38E-03			ARG1,ARG2	2
Hematological System Development and Function	proliferation of immune cells	3,48E-03		0,882	ERBB2,HLA-DQA1,HLA-DQB1,IL2	4
Cellular Development	proliferation of immune cells	3,48E-03		0,882	ERBB2,HLA-DQA1,HLA-DQB1,IL2	4
Cellular Growth and Proliferation	proliferation of immune cells	3,48E-03		0,882	ERBB2,HLA-DQA1,HLA-DQB1,IL2	4
Inflammatory Response	activation of natural killer cells	3,54E-03			IL2,Klra5 (includes others)	2
Cell-To-Cell Signaling and Interaction	activation of natural killer cells	3,54E-03			IL2,Klra5 (includes others)	2
Hematological System Development and Function	activation of natural killer cells	3,54E-03			IL2,Klra5 (includes others)	2
Immune Cell Trafficking	activation of natural killer cells	3,54E-03			IL2,Klra5 (includes others)	2
Cell-To-Cell Signaling and Interaction	activation of cells	3,82E-03		-0,600	CNR1,ERBB2,IL2,Klra5 (includes others),Nrg1,SNCA	6
Nervous System Development and Function	morphology of nervous system	4,13E-03			ERBB2,Nrg1,SNCA	3
Renal and Urological Disease	chronic renal failure	4,90E-03			CYP3A4,SLC34A1	2
Cell Death and Survival	cytotoxicity of lymphocytes	4,90E-03			HLA-B,IL2	2
Cell Morphology	morphology of cellular protrusions	4,90E-03			Pkhd1,SNCA	2
Neurological Disease	progressive motor neuropathy	4,90E-03			CNR1,SNCA	2
Molecular Transport	release of catecholamine	6,07E-03			CNR1,PNOC,SNCA	3
Small Molecule Biochemistry	release of catecholamine	6,07E-03			CNR1,PNOC,SNCA	3
Cell-To-Cell Signaling and Interaction	release of neurotransmitter	6,07E-03			CNR1,PNOC,SNCA	3
Molecular Transport	release of neurotransmitter	6,07E-03			CNR1,PNOC,SNCA	3
Small Molecule Biochemistry	release of neurotransmitter	6,07E-03			CNR1,PNOC,SNCA	3
Cellular Movement	invasion of fibroblast cell lines	6,47E-03			ERBB2,GRID2	2
Inflammatory Response	activation of leukocytes	6,82E-03			CNR1,IL2,Klra5 (includes others)	3
Cell-To-Cell Signaling and Interaction	activation of leukocytes	6,82E-03			CNR1,IL2,Klra5 (includes others)	3
Hematological System Development and Function	activation of leukocytes	6,82E-03			CNR1,IL2,Klra5 (includes others)	3
Immune Cell Trafficking	activation of leukocytes	6,82E-03			CNR1,IL2,Klra5 (includes others)	3
Cell-To-Cell Signaling and Interaction	neurotransmission	7,12E-03			CACNA1A,EPHB1,FBXO2,GRIA4,PNOC,SCN1A	6
Nervous System Development and Function	neurotransmission	7,12E-03			CACNA1A,EPHB1,FBXO2,GRIA4,PNOC,SCN1A	6
Neurological Disease	Movement Disorders	1,02E-02			CNR1,SNCA	2
Cell-To-Cell Signaling and Interaction	activation of microglia	1,02E-02			ERBB2,SNCA	2
Hematological System Development and Function	activation of microglia	1,02E-02			ERBB2,SNCA	2
Nervous System Development and Function	activation of microglia	1,02E-02			ERBB2,SNCA	2
Neurological Disease	neuromuscular disease	1,02E-02			CNR1,SNCA	2
Skeletal and Muscular Disorders	neuromuscular disease	1,02E-02			CNR1,SNCA	2
Hematological System Development and Function	proliferation of T lymphocytes	1,14E-02			HLA-DQA1,HLA-DQB1,IL2	3
Cellular Development	proliferation of T lymphocytes	1,14E-02			HLA-DQA1,HLA-DQB1,IL2	3
Cellular Growth and Proliferation	proliferation of T lymphocytes	1,14E-02			HLA-DQA1,HLA-DQB1,IL2	3
Neurological Disease	seizures	1,23E-02			GALR1,SCN1A	2
Cell-To-Cell Signaling and Interaction	synaptic transmission	1,56E-02			CACNA1A,EPHB1,FBXO2,GRIA4,PNOC	5
Nervous System Development and Function	synaptic transmission	1,56E-02			CACNA1A,EPHB1,FBXO2,GRIA4,PNOC	5
Neurological Disease	Multiple Sclerosis	1,57E-02			CNR1	1
Skeletal and Muscular Disorders	Multiple Sclerosis	1,57E-02			CNR1	1
Inflammatory Disease	Multiple Sclerosis	1,57E-02			CNR1	1
Cancer	Wilm's tumorigenesis	1,57E-02			WT1	1
Renal and Urological Disease	Wilm's tumorigenesis	1,57E-02			WT1	1
Hereditary Disorder	Wilm's tumorigenesis	1,57E-02			WT1	1
Cell-To-Cell Signaling and Interaction	action potential of interneurons	1,57E-02			SCN1A	1
Nervous System Development and Function	action potential of interneurons	1,57E-02			SCN1A	1
Cell-To-Cell Signaling and Interaction	adhesion of hippocampal neurons	1,57E-02			PVRL1	1
Nervous System Development and Function	adhesion of hippocampal neurons	1,57E-02			PVRL1	1
Tissue Development	adhesion of hippocampal neurons	1,57E-02			PVRL1	1
Cellular Development	adipogenesis of hepatocytes	1,57E-02			ACACA	1
Connective Tissue Development and Function	adipogenesis of hepatocytes	1,57E-02			ACACA	1
Digestive System Development and Function	adipogenesis of hepatocytes	1,57E-02			ACACA	1
Hepatic System Development and Function	adipogenesis of hepatocytes	1,57E-02			ACACA	1
Cell Cycle	arrest in sub-G1 phase of vascular smooth muscle cells	1,57E-02			ARG1	1
Auditory and Vestibular System Development and Function	bodily balance	1,57E-02			SCN1A	1
Cell Death and Survival	cell death of B lymphocytes	1,57E-02			KLK6	1
Cell Death and Survival	cell death of pneumocytes	1,57E-02			PRG2	1
Hematological System Development and Function	cell viability of T lymphocytes	1,57E-02			KLK6	1
Cell Death and Survival	cell viability of T lymphocytes	1,57E-02			KLK6	1
Neurological Disease	clonic seizure	1,57E-02			SCN1A	1
Nervous System Development and Function	contextual fear memory retrieval	1,57E-02			CNR1	1
Behavior	contextual fear memory retrieval	1,57E-02			CNR1	1
Inflammatory Response	cytotoxic T lymphocyte response of cytotoxic T cells	1,57E-02			IL2	1
Cell-To-Cell Signaling and Interaction	cytotoxic T lymphocyte response of cytotoxic T cells	1,57E-02			IL2	1
Hematological System Development and Function	cytotoxic T lymphocyte response of cytotoxic T cells	1,57E-02			IL2	1
Inflammatory Response	cytotoxic reaction of nervous tissue cell lines	1,57E-02			CALB1	1
Cell-To-Cell Signaling and Interaction	cytotoxic reaction of nervous tissue cell lines	1,57E-02			CALB1	1
Protein Degradation	degradation of Gelatin	1,57E-02			KLK6	1
Protein Synthesis	degradation of Gelatin	1,57E-02			KLK6	1
Nervous System Development and Function	development of sympathetic nervous system	1,57E-02			ERBB2	1
Hematological System Development and Function	differentiation of regulatory T lymphocytes	1,57E-02			IL2	1
Cellular Development	differentiation of regulatory T lymphocytes	1,57E-02			IL2	1
Cell-mediated Immune Response	differentiation of regulatory T lymphocytes	1,57E-02			IL2	1
Cellular Function and Maintenance	differentiation of regulatory T lymphocytes	1,57E-02			IL2	1
Hematopoiesis	differentiation of regulatory T lymphocytes	1,57E-02			IL2	1
Lymphoid Tissue Structure and Development	differentiation of regulatory T lymphocytes	1,57E-02			IL2	1
Neurological Disease	dyskinesia of axial skeleton	1,57E-02			CNR1	1
Skeletal and Muscular Disorders	dyskinesia of axial skeleton	1,57E-02			CNR1	1
Connective Tissue Disorders	dyskinesia of axial skeleton	1,57E-02			CNR1	1
Neurological Disease	dystrophy of axons	1,57E-02			SNCA	1
Developmental Disorder	dystrophy of axons	1,57E-02			SNCA	1
Neurological Disease	familial Parkinson disease	1,57E-02			SNCA	1
Skeletal and Muscular Disorders	familial Parkinson disease	1,57E-02			SNCA	1
Hereditary Disorder	familial Parkinson disease	1,57E-02			SNCA	1
Psychological Disorders	familial Parkinson disease	1,57E-02			SNCA	1
Dermatological Diseases and Conditions	formation of abscess	1,57E-02			IL2	1
Organismal Injury and Abnormalities	formation of abscess	1,57E-02			IL2	1
Cellular Assembly and Organization	formation of cytoplasmic inclusions	1,57E-02			SNCA	1
Cellular Compromise	formation of cytoplasmic inclusions	1,57E-02			SNCA	1
Cellular Assembly and Organization	formation of fibrils	1,57E-02			SNCA	1
Tissue Development	formation of fibrils	1,57E-02			SNCA	1
Cancer	formation of pathological cyst	1,57E-02			Pkhd1	1
Organismal Injury and Abnormalities	formation of pathological cyst	1,57E-02			Pkhd1	1
Cellular Development	growth of dorsal root ganglion cells	1,57E-02			ERBB2	1
Cellular Growth and Proliferation	growth of dorsal root ganglion cells	1,57E-02			ERBB2	1
Nervous System Development and Function	growth of dorsal root ganglion cells	1,57E-02			ERBB2	1
Lipid Metabolism	hydroxylation of oleic acid	1,57E-02			CYP2E1	1
Small Molecule Biochemistry	hydroxylation of oleic acid	1,57E-02			CYP2E1	1
Psychological Disorders	hyperactive behavior	1,57E-02			CNR1	1
Cancer	immortalization of dorsal root ganglion cells	1,57E-02			ERBB2	1
Cellular Development	immortalization of dorsal root ganglion cells	1,57E-02			ERBB2	1
Cellular Movement	invasion of dorsal root ganglion cells	1,57E-02			ERBB2	1
Cell-To-Cell Signaling and Interaction	long term depression of excitatory synapses	1,57E-02			CNR1	1
Nervous System Development and Function	long term depression of excitatory synapses	1,57E-02			CNR1	1
Cancer	mammary adenocarcinoma	1,57E-02			ERBB2	1
Cancer	mesenchymal tumor	1,57E-02			WT1	1
Drug Metabolism	metabolism of simvastatin	1,57E-02			CYP3A4	1
Small Molecule Biochemistry	metabolism of tacrine	1,57E-02			CYP1A2	1
Cell Morphology	morphology of cilia	1,57E-02			Pkhd1	1
Nervous System Development and Function	morphology of dorsal root ganglion cells	1,57E-02			ERBB2	1
Cell Morphology	morphology of dorsal root ganglion cells	1,57E-02			ERBB2	1
Tissue Morphology	morphology of dorsal root ganglion cells	1,57E-02			ERBB2	1
Cell Morphology	morphology of endocytic tubules	1,57E-02			SLC34A1	1
Nervous System Development and Function	morphology of radial glial cells	1,57E-02			Nrg1	1
Cell Morphology	morphology of radial glial cells	1,57E-02			Nrg1	1
Cancer	necrosis of mammary adenocarcinoma	1,57E-02			ERBB2	1
Cell Death and Survival	necrosis of mammary adenocarcinoma	1,57E-02			ERBB2	1
Tumor Morphology	necrosis of mammary adenocarcinoma	1,57E-02			ERBB2	1
Cell Death and Survival	neurodegeneration of nigrostriatal dopamine system neuron	1,57E-02			SNCA	1
Neurological Disease	neurodegeneration of nigrostriatal dopamine system neuron	1,57E-02			SNCA	1
Cellular Compromise	neurodegeneration of nigrostriatal dopamine system neuron	1,57E-02			SNCA	1
Inflammatory Response	nonalcoholic steatohepatitis	1,57E-02			CYP2E1	1
Digestive System Development and Function	nonalcoholic steatohepatitis	1,57E-02			CYP2E1	1
Gastrointestinal Disease	nonalcoholic steatohepatitis	1,57E-02			CYP2E1	1
Hepatic System Development and Function	nonalcoholic steatohepatitis	1,57E-02			CYP2E1	1
Hepatic System Disease	nonalcoholic steatohepatitis	1,57E-02			CYP2E1	1
Inflammatory Disease	nonalcoholic steatohepatitis	1,57E-02			CYP2E1	1
Organ Development	nonalcoholic steatohepatitis	1,57E-02			CYP2E1	1
Cellular Assembly and Organization	production of cellular inclusion bodies	1,57E-02			SNCA	1
Small Molecule Biochemistry	production of polyamines	1,57E-02			ARG1	1
Cellular Growth and Proliferation	proliferation of lymph node cells	1,57E-02			IL2	1
Lymphoid Tissue Structure and Development	proliferation of lymph node cells	1,57E-02			IL2	1
Hematological System Development and Function	quantity of CD4+ T-lymphocytes	1,57E-02			RAG1	1
Tissue Morphology	quantity of CD4+ T-lymphocytes	1,57E-02			RAG1	1
Hematological System Development and Function	quantity of CD8+ T lymphocyte	1,57E-02			RAG1	1
Tissue Morphology	quantity of CD8+ T lymphocyte	1,57E-02			RAG1	1
Cellular Assembly and Organization	quantity of dense core granules	1,57E-02			SNCA	1
Hematological System Development and Function	quantity of myeloid-derived suppressor cells	1,57E-02			RAG1	1
Tissue Morphology	quantity of myeloid-derived suppressor cells	1,57E-02			RAG1	1
Hematological System Development and Function	quantity of pre-B lymphocytes	1,57E-02			RAG1	1
Hematopoiesis	quantity of pre-B lymphocytes	1,57E-02			RAG1	1
Humoral Immune Response	quantity of pre-B lymphocytes	1,57E-02			RAG1	1
Tissue Morphology	quantity of pre-B lymphocytes	1,57E-02			RAG1	1
Cell-To-Cell Signaling and Interaction	reuptake of dopamine	1,57E-02			SNCA	1
Drug Metabolism	reuptake of dopamine	1,57E-02			SNCA	1
Molecular Transport	reuptake of dopamine	1,57E-02			SNCA	1
Small Molecule Biochemistry	reuptake of dopamine	1,57E-02			SNCA	1
Cancer	size of hepatocellular carcinoma	1,57E-02			IL2	1
Gastrointestinal Disease	size of hepatocellular carcinoma	1,57E-02			IL2	1
Hepatic System Disease	size of hepatocellular carcinoma	1,57E-02			IL2	1
Tumor Morphology	size of hepatocellular carcinoma	1,57E-02			IL2	1
Cancer	size of medullary thyroid carcinoma	1,57E-02			IL2	1
Endocrine System Disorders	size of medullary thyroid carcinoma	1,57E-02			IL2	1
Tumor Morphology	size of medullary thyroid carcinoma	1,57E-02			IL2	1
Cell-To-Cell Signaling and Interaction	stimulation of thymocytes	1,57E-02			IL2	1
Hematological System Development and Function	stimulation of thymocytes	1,57E-02			IL2	1
Cellular Development	stimulation of thymocytes	1,57E-02			IL2	1
Cellular Growth and Proliferation	stimulation of thymocytes	1,57E-02			IL2	1
Cell-mediated Immune Response	stimulation of thymocytes	1,57E-02			IL2	1
Cellular Function and Maintenance	stimulation of thymocytes	1,57E-02			IL2	1
Hematopoiesis	stimulation of thymocytes	1,57E-02			IL2	1
Lymphoid Tissue Structure and Development	stimulation of thymocytes	1,57E-02			IL2	1
Hematological System Development and Function	survival of microglia	1,57E-02			ERBB2	1
Cell Death and Survival	survival of microglia	1,57E-02			ERBB2	1
Nervous System Development and Function	survival of microglia	1,57E-02			ERBB2	1
Cell-To-Cell Signaling and Interaction	synaptic transmission of collateral synapses	1,57E-02			EPHB1	1
Nervous System Development and Function	synaptic transmission of collateral synapses	1,57E-02			EPHB1	1
Neurological Disease	tonic-clonic seizure	1,57E-02			SCN1A	1
Hematological System Development and Function	T cell development	1,71E-02			EPHA1,IL2	2
Cellular Development	T cell development	1,71E-02			EPHA1,IL2	2
Cell-mediated Immune Response	T cell development	1,71E-02			EPHA1,IL2	2
Cellular Function and Maintenance	T cell development	1,71E-02			EPHA1,IL2	2
Hematopoiesis	T cell development	1,71E-02			EPHA1,IL2	2
Lymphoid Tissue Structure and Development	T cell development	1,71E-02			EPHA1,IL2	2
Free Radical Scavenging	synthesis of reactive oxygen species	1,72E-02		-1,997	CALB1,CYP2E1,CYP3A4,SNCA	4
Lipid Metabolism	metabolism of terpenoid	1,76E-02			CALB1,CGA,CYP3A4,SLC27A5,SULT2A1	5
Small Molecule Biochemistry	metabolism of terpenoid	1,76E-02			CALB1,CGA,CYP3A4,SLC27A5,SULT2A1	5
Vitamin and Mineral Metabolism	metabolism of terpenoid	1,76E-02			CALB1,CGA,CYP3A4,SLC27A5,SULT2A1	5
Nervous System Development and Function	morphology of nervous tissue	1,98E-02			ERBB2,SNCA	2
Tissue Morphology	morphology of nervous tissue	1,98E-02			ERBB2,SNCA	2
Cellular Development	proliferation of endocrine cell lines	2,01E-02			CGA,MIA,RPRM	3
Cellular Growth and Proliferation	proliferation of endocrine cell lines	2,01E-02			CGA,MIA,RPRM	3
Endocrine System Development and Function	proliferation of endocrine cell lines	2,01E-02			CGA,MIA,RPRM	3
Cell-To-Cell Signaling and Interaction	synaptic transmission of cells	2,43E-02			CACNA1A,FBXO2,GRIA4,PNOC	4
Nervous System Development and Function	synaptic transmission of cells	2,43E-02			CACNA1A,FBXO2,GRIA4,PNOC	4
Cancer	Polycystic Kidney Disease	2,66E-02			CAPN8,KLK1,RNASE3,SLC26A3	4
Renal and Urological Disease	Polycystic Kidney Disease	2,66E-02			CAPN8,KLK1,RNASE3,SLC26A3	4
Developmental Disorder	Polycystic Kidney Disease	2,66E-02			CAPN8,KLK1,RNASE3,SLC26A3	4
Hereditary Disorder	Polycystic Kidney Disease	2,66E-02			CAPN8,KLK1,RNASE3,SLC26A3	4
Small Molecule Biochemistry	release of amino acids	2,86E-02			CNR1,PNOC	2
Amino Acid Metabolism	release of amino acids	2,86E-02			CNR1,PNOC	2
Lipid Metabolism	accumulation of cholesterol ester	3,12E-02			ACAT2	1
Molecular Transport	accumulation of cholesterol ester	3,12E-02			ACAT2	1
Small Molecule Biochemistry	accumulation of cholesterol ester	3,12E-02			ACAT2	1
Cell-To-Cell Signaling and Interaction	activation of nervous tissue cell lines	3,12E-02			Nrg1	1
Nervous System Development and Function	activation of nervous tissue cell lines	3,12E-02			Nrg1	1
Neurological Disease	bleeding of spinal cord	3,12E-02			ABCC8	1
Organismal Injury and Abnormalities	bleeding of spinal cord	3,12E-02			ABCC8	1
Small Molecule Biochemistry	catabolism of arginine	3,12E-02			ARG2	1
Amino Acid Metabolism	catabolism of arginine	3,12E-02			ARG2	1
Inflammatory Response	chemotaxis of eosinophils	3,12E-02			CCR3	1
Hematological System Development and Function	chemotaxis of eosinophils	3,12E-02			CCR3	1
Immune Cell Trafficking	chemotaxis of eosinophils	3,12E-02			CCR3	1
Cellular Movement	chemotaxis of eosinophils	3,12E-02			CCR3	1
Hypersensitivity Response	chemotaxis of eosinophils	3,12E-02			CCR3	1
Nervous System Development and Function	cold allodynia	3,12E-02			ERBB2	1
Neurological Disease	cold allodynia	3,12E-02			ERBB2	1
Organismal Injury and Abnormalities	cold allodynia	3,12E-02			ERBB2	1
Nervous System Development and Function	coordination	3,12E-02			SCN1A	1
Neurological Disease	damage of axons	3,12E-02			SNCA	1
Reproductive System Development and Function	delay in puberty	3,12E-02			ERBB2	1
Cellular Compromise	disorganization of actin cytoskeleton	3,12E-02			ERBB2	1
Neurological Disease	dyskinesia of limb	3,12E-02			CNR1	1
Skeletal and Muscular Disorders	dyskinesia of limb	3,12E-02			CNR1	1
Cellular Growth and Proliferation	formation of bone marrow cells	3,12E-02			WT1	1
Lymphoid Tissue Structure and Development	formation of bone marrow cells	3,12E-02			WT1	1
Drug Metabolism	metabolism of diazepam	3,12E-02			CYP3A4	1
Drug Metabolism	metabolism of docetaxel	3,12E-02			CYP3A4	1
Lipid Metabolism	metabolism of docetaxel	3,12E-02			CYP3A4	1
Small Molecule Biochemistry	metabolism of docetaxel	3,12E-02			CYP3A4	1
Vitamin and Mineral Metabolism	metabolism of docetaxel	3,12E-02			CYP3A4	1
Drug Metabolism	metabolism of paclitaxel	3,12E-02			CYP3A4	1
Lipid Metabolism	metabolism of paclitaxel	3,12E-02			CYP3A4	1
Small Molecule Biochemistry	metabolism of paclitaxel	3,12E-02			CYP3A4	1
Vitamin and Mineral Metabolism	metabolism of paclitaxel	3,12E-02			CYP3A4	1
Nervous System Development and Function	migration of nervous tissue cell lines	3,12E-02			Nrg1	1
Cellular Movement	migration of nervous tissue cell lines	3,12E-02			Nrg1	1
Small Molecule Biochemistry	oxidation of ethanol	3,12E-02			ADH4	1
Energy Production	oxidation of ethanol	3,12E-02			ADH4	1
Lipid Metabolism	oxidation of fat	3,12E-02			ACACA	1
Small Molecule Biochemistry	oxidation of fat	3,12E-02			ACACA	1
Energy Production	oxidation of fat	3,12E-02			ACACA	1
Hematological System Development and Function	proliferation of microglia	3,12E-02			ERBB2	1
Cellular Development	proliferation of microglia	3,12E-02			ERBB2	1
Cellular Growth and Proliferation	proliferation of microglia	3,12E-02			ERBB2	1
Nervous System Development and Function	proliferation of microglia	3,12E-02			ERBB2	1
Hematological System Development and Function	quantity of natural killer T lymphocytes	3,12E-02			RAG1	1
Tissue Morphology	quantity of natural killer T lymphocytes	3,12E-02			RAG1	1
Nervous System Development and Function	quantity of synaptic vesicles	3,12E-02			SNCA	1
Cellular Assembly and Organization	quantity of synaptic vesicles	3,12E-02			SNCA	1
Cellular Function and Maintenance	respiration of hepatocytes	3,12E-02			CYP2E1	1
Hepatic System Development and Function	respiration of hepatocytes	3,12E-02			CYP2E1	1
Lipid Metabolism	secretion of cholesterol ester	3,12E-02			ACAT2	1
Molecular Transport	secretion of cholesterol ester	3,12E-02			ACAT2	1
Small Molecule Biochemistry	secretion of cholesterol ester	3,12E-02			ACAT2	1
Cancer	transformation of gonadal cell lines	3,12E-02			ERBB2	1
Cancer	transformation of kidney cells	3,12E-02			WT1	1
Lipid Metabolism	transport of triacylglycerol	3,12E-02			APOH	1
Molecular Transport	transport of triacylglycerol	3,12E-02			APOH	1
Small Molecule Biochemistry	transport of triacylglycerol	3,12E-02			APOH	1
Lipid Metabolism	steroid metabolism	3,16E-02			CALB1,CGA,SLC27A5,SULT2A1	4
Small Molecule Biochemistry	steroid metabolism	3,16E-02			CALB1,CGA,SLC27A5,SULT2A1	4
Vitamin and Mineral Metabolism	steroid metabolism	3,16E-02			CALB1,CGA,SLC27A5,SULT2A1	4
Molecular Transport	uptake of Ca2+	3,19E-02			IL2,SLC8A3	2
Vitamin and Mineral Metabolism	uptake of Ca2+	3,19E-02			IL2,SLC8A3	2
Cell Signaling	uptake of Ca2+	3,19E-02			IL2,SLC8A3	2
Molecular Transport	transport of ion	3,37E-02			ABCC8,CACNA1A,CNR1,KCNG3,SLC26A3,SLC34A1,SLC8A3	7
Lipid Metabolism	release of lipid	3,74E-02			CGA,CNR1,ERBB2	3
Molecular Transport	release of lipid	3,74E-02			CGA,CNR1,ERBB2	3
Small Molecule Biochemistry	release of lipid	3,74E-02			CGA,CNR1,ERBB2	3
Cell-To-Cell Signaling and Interaction	synaptic depression	3,88E-02			CNR1,EPHB1	2
Free Radical Scavenging	production of reactive oxygen species	3,95E-02			CYP2E1,CYP3A4,SNCA	3
Cancer	adenocarcinoma	4,24E-02			Cyp2c44,ERBB2	2
Inflammatory Response	chemotaxis of myeloid cells	4,24E-02			CCR3,ERBB2	2
Hematological System Development and Function	chemotaxis of myeloid cells	4,24E-02			CCR3,ERBB2	2
Immune Cell Trafficking	chemotaxis of myeloid cells	4,24E-02			CCR3,ERBB2	2
Cellular Movement	chemotaxis of myeloid cells	4,24E-02			CCR3,ERBB2	2
Cancer	head and neck cancer	4,24E-02			Cyp2c44,IL2	2
Cell-To-Cell Signaling and Interaction	adhesion of fibroblast cell lines	4,64E-02			GRID2	1
Connective Tissue Development and Function	adhesion of fibroblast cell lines	4,64E-02			GRID2	1
Tissue Development	adhesion of fibroblast cell lines	4,64E-02			GRID2	1
Cell-To-Cell Signaling and Interaction	binding of hepatoma cell lines	4,64E-02			PCSK9	1
Inflammatory Response	chemotaxis of microglia	4,64E-02			ERBB2	1
Hematological System Development and Function	chemotaxis of microglia	4,64E-02			ERBB2	1
Immune Cell Trafficking	chemotaxis of microglia	4,64E-02			ERBB2	1
Nervous System Development and Function	chemotaxis of microglia	4,64E-02			ERBB2	1
Cellular Movement	chemotaxis of microglia	4,64E-02			ERBB2	1
Cell Death and Survival	cytotoxicity of cytotoxic T cells	4,64E-02			HLA-B	1
RNA Post-Transcriptional Modification	editing of mRNA	4,64E-02			A1CF	1
Infectious Disease	entrance of virus	4,64E-02			PVRL1	1
Drug Metabolism	formation of 5-fluorouracil	4,64E-02			CYP1A2	1
Small Molecule Biochemistry	formation of 5-fluorouracil	4,64E-02			CYP1A2	1
Nucleic Acid Metabolism	formation of 5-fluorouracil	4,64E-02			CYP1A2	1
Cellular Growth and Proliferation	formation of osteoclast-like cells	4,64E-02			WT1	1
Connective Tissue Development and Function	formation of osteoclast-like cells	4,64E-02			WT1	1
Skeletal and Muscular System Development and Function	formation of osteoclast-like cells	4,64E-02			WT1	1
Lipid Metabolism	hydroxylation of 11,12-epoxyeicosatrienoic acid	4,64E-02			CYP4A22	1
Small Molecule Biochemistry	hydroxylation of 11,12-epoxyeicosatrienoic acid	4,64E-02			CYP4A22	1
Lipid Metabolism	hydroxylation of 14,15-epoxyeicosatrienoic acid	4,64E-02			CYP4A22	1
Small Molecule Biochemistry	hydroxylation of 14,15-epoxyeicosatrienoic acid	4,64E-02			CYP4A22	1
Lipid Metabolism	hydroxylation of 8,9-epoxyeicosatrienoic acid	4,64E-02			CYP4A22	1
Small Molecule Biochemistry	hydroxylation of 8,9-epoxyeicosatrienoic acid	4,64E-02			CYP4A22	1
Cell Death and Survival	loss of dopaminergic neurons	4,64E-02			SNCA	1
Nervous System Development and Function	loss of dopaminergic neurons	4,64E-02			SNCA	1
Lipid Metabolism	metabolism of vitamin D	4,64E-02			CALB1	1
Small Molecule Biochemistry	metabolism of vitamin D	4,64E-02			CALB1	1
Vitamin and Mineral Metabolism	metabolism of vitamin D	4,64E-02			CALB1	1
Cellular Movement	migration of leukemia cell lines	4,64E-02			Klra4 (includes others)	1
Cellular Development	proliferation of lung cell lines	4,64E-02			IL2	1
Cellular Growth and Proliferation	proliferation of lung cell lines	4,64E-02			IL2	1
Respiratory System Development and Function	proliferation of lung cell lines	4,64E-02			IL2	1
Nervous System Development and Function	quantity of dopaminergic neurons	4,64E-02			SNCA	1
Tissue Morphology	quantity of dopaminergic neurons	4,64E-02			SNCA	1
Lipid Metabolism	quantity of long-chain acyl-coenzyme A	4,64E-02			ACACA	1
Molecular Transport	quantity of long-chain acyl-coenzyme A	4,64E-02			ACACA	1
Small Molecule Biochemistry	quantity of long-chain acyl-coenzyme A	4,64E-02			ACACA	1
Nucleic Acid Metabolism	quantity of long-chain acyl-coenzyme A	4,64E-02			ACACA	1
Tissue Morphology	quantity of microvessel	4,64E-02			ERBB2	1
Cardiovascular System Development and Function	quantity of microvessel	4,64E-02			ERBB2	1
Organismal Development	quantity of microvessel	4,64E-02			ERBB2	1
Nervous System Development and Function	recognition memory	4,64E-02			FBXO2	1
Behavior	recognition memory	4,64E-02			FBXO2	1
Molecular Transport	regulated secretory pathway	4,64E-02			PEX5L	1
Cellular Function and Maintenance	regulated secretory pathway	4,64E-02			PEX5L	1
Lipid Metabolism	release of corticosterone	4,64E-02			CNR1	1
Molecular Transport	release of corticosterone	4,64E-02			CNR1	1
Small Molecule Biochemistry	release of corticosterone	4,64E-02			CNR1	1
Endocrine System Development and Function	release of corticosterone	4,64E-02			CNR1	1
Drug Metabolism	release of testosterone	4,64E-02			CGA	1
Lipid Metabolism	release of testosterone	4,64E-02			CGA	1
Molecular Transport	release of testosterone	4,64E-02			CGA	1
Small Molecule Biochemistry	release of testosterone	4,64E-02			CGA	1
Endocrine System Development and Function	release of testosterone	4,64E-02			CGA	1
Lipid Metabolism	synthesis of cholesterol ester	4,64E-02			ACAT2	1
Small Molecule Biochemistry	synthesis of cholesterol ester	4,64E-02			ACAT2	1
Vitamin and Mineral Metabolism	synthesis of cholesterol ester	4,64E-02			ACAT2	1
Molecular Transport	transport of dehydroascorbic acid	4,64E-02			SLC2A2	1
Carbohydrate Metabolism	transport of dehydroascorbic acid	4,64E-02			SLC2A2	1
Tissue Morphology	vasodilation of mesenteric resistance artery	4,64E-02			CNR1	1
Cardiovascular System Development and Function	vasodilation of mesenteric resistance artery	4,64E-02			CNR1	1
Organismal Development	vasodilation of mesenteric resistance artery	4,64E-02			CNR1	1
tox Functions:
Category	Functions Annotation	p-Value	Molecules	# Molecules
Glutathione Depletion In Liver	production of reactive oxygen species in liver	3,54E-03	CYP2E1,CYP3A4	2
Liver Fibrosis	production of reactive oxygen species in liver	3,54E-03	CYP2E1,CYP3A4	2
Kidney Failure	chronic renal failure	4,90E-03	CYP3A4,SLC34A1	2
Liver Inflammation/Hepatitis	nonalcoholic steatohepatitis	1,57E-02	CYP2E1	1
Liver Steatosis	nonalcoholic steatohepatitis	1,57E-02	CYP2E1	1
Hepatocellular Carcinoma	size of hepatocellular carcinoma	1,57E-02	IL2	1
Liver Hyperplasia/Hyperproliferation	size of hepatocellular carcinoma	1,57E-02	IL2	1
Renal Transformation	transformation of kidney cells	3,12E-02	WT1	1
Glomerular Injury	fibrosis of kidney	1,05E-01	KLK1	1
Renal Fibrosis	fibrosis of kidney	1,05E-01	KLK1	1
Liver Damage	injury of liver	1,19E-01	IL2	1
Glutathione Depletion In Liver	conjugation of glutathione	1,60E-01	GSTA3	1
Renal Damage	injury of kidney	1,60E-01	IL2	1
Renal Damage	proximal tubular toxicity	1,76E-01	CYP2E1,S100G,SLC27A5	3
Renal Tubule Injury	proximal tubular toxicity	1,76E-01	CYP2E1,S100G,SLC27A5	3
Liver Necrosis/Cell Death	cell death of hepatocytes	3,27E-01	CYP2E1	1
Canonical Pathways
Ingenuity Canonical Pathways	-log(p-value)	Ratio	Molecules
Nicotine Degradation III	4,34E00	1,25E-01	CYP1A2,UGT2B7,CYP3A4,CYP2E1,Ugt2b,CYP3A7
Melatonin Degradation I	4,34E00	1,25E-01	CYP1A2,UGT2B7,CYP3A4,CYP2E1,Ugt2b,CYP3A7
Superpathway of Melatonin Degradation	4,16E00	1,15E-01	CYP1A2,UGT2B7,CYP3A4,CYP2E1,Ugt2b,CYP3A7
Autoimmune Thyroid Disease Signaling	4,02E00	1,47E-01	IL2,HLA-B,HLA-DQA1,HLA-DQB1,CGA
Nicotine Degradation II	3,85E00	1,05E-01	CYP1A2,UGT2B7,CYP3A4,CYP2E1,Ugt2b,CYP3A7
Graft-versus-Host Disease Signaling	3,76E00	1,39E-01	IL2,HLA-B,HLA-DQA1,IL1F10,HLA-DQB1
Bupropion Degradation	3,31E00	1,67E-01	CYP1A2,CYP3A4,CYP2E1,CYP3A7
Acetone Degradation I (to Methylglyoxal)	3,24E00	1,6E-01	CYP1A2,CYP3A4,CYP2E1,CYP3A7
VDR/RXR Activation	2,97E00	7,89E-02	WT1,IL2,KLK6,CALB1,S100G,SULT2A1
Altered T Cell and B Cell Signaling in Rheumatoid Arthritis	2,97E00	7,5E-02	SLAMF1,IL2,HLA-DQA1,IL1F10,HLA-DQB1,TNFRSF17
LXR/RXR Activation	2,95E00	6,54E-02	APOA4,APOH,ITIH4,ACACA,ARG2,IL1F10,GC
Arginine Degradation I (Arginase Pathway)	2,84E00	5E-01	ARG2,ARG1
Estrogen Biosynthesis	2,63E00	1,11E-01	CYP1A2,CYP3A4,CYP2E1,CYP3A7
Urea Cycle	2,45E00	3,33E-01	ARG2,ARG1
Arginine Degradation VI (Arginase 2 Pathway)	2,45E00	3,33E-01	ARG2,ARG1
B Cell Development	2,38E00	1,15E-01	HLA-DQA1,RAG1,HLA-DQB1
Allograft Rejection Signaling	2,24E00	7,84E-02	IL2,HLA-B,HLA-DQA1,HLA-DQB1
Citrulline Biosynthesis	2,19E00	2,5E-01	ARG2,ARG1
OX40 Signaling Pathway	1,97E00	6,45E-02	IL2,HLA-B,HLA-DQA1,HLA-DQB1
PXR/RXR Activation	1,91E00	6,56E-02	CYP1A2,CYP3A4,CYP3A7,SULT2A1
Communication between Innate and Adaptive Immune Cells	1,81E00	6,15E-02	IL2,HLA-B,IL1F10,TNFRSF17
Amyotrophic Lateral Sclerosis Signaling	1,81E00	5,21E-02	CAPN8,GRID2,GRIK3,GRIA4,CACNA1A
Mevalonate Pathway I	1,77E00	1,54E-01	ACAT2,Idi2
Bile Acid Biosynthesis, Neutral Pathway	1,77E00	1,54E-01	SLC27A5,CYP3A4
Methylglyoxal Degradation III	1,77E00	1,54E-01	CYP2E1,ADH4
Superpathway of Citrulline Metabolism	1,7E00	1,43E-01	ARG2,ARG1
Superpathway of Geranylgeranyldiphosphate Biosynthesis I (via Mevalonate)	1,54E00	1,18E-01	ACAT2,Idi2
FXR/RXR Activation	1,5E00	5,13E-02	SLC27A5,FETUB,IL1F10,SULT2A1
Serotonin Degradation	1,47E00	5,66E-02	UGT2B7,Ugt2b,ADH4
Maturity Onset Diabetes of Young (MODY) Signaling	1,41E00	8,33E-02	SLC2A2,CACNA1A
Xenobiotic Metabolism Signaling	1,38E00	3,08E-02	GSTA3,Ces1c,CYP1A2,UGT2B7,CYP3A4,Ugt2b,CYP3A7,SULT2A1
Thyroid Hormone Metabolism II (via Conjugation and/or Degradation)	1,37E00	7,41E-02	UGT2B7,Ugt2b
Cytotoxic T Lymphocyte-mediated Apoptosis of Target Cells	1,36E00	5,36E-02	HLA-B,HLA-DQA1,HLA-DQB1
Glutamate Receptor Signaling	1,3E00	5,08E-02	GRID2,GRIK3,GRIA4
Biotin-carboxyl Carrier Protein Assembly	1,21E00	2,5E-01	ACACA
Antigen Presentation Pathway	1,2E00	7,69E-02	HLA-B,HLA-DQA1
Type I Diabetes Mellitus Signaling	1,19E00	3,85E-02	IL2,HLA-B,HLA-DQA1,HLA-DQB1
T Helper Cell Differentiation	1,17E00	4,84E-02	IL2,HLA-DQA1,HLA-DQB1
Superpathway of Cholesterol Biosynthesis	1,15E00	7,14E-02	ACAT2,Idi2
Dendritic Cell Maturation	1,13E00	3,23E-02	HLA-B,HLA-DQA1,LY75,IL1F10,HLA-DQB1
Trans, trans-farnesyl Diphosphate Biosynthesis	1,12E00	2E-01	Idi2
Corticotropin Releasing Hormone Signaling	1,08E00	3,51E-02	GUCY2C,CNR1,IVL,Gucy2g
Neuroprotective Role of THOP1 in Alzheimer's Disease	1,05E00	6,06E-02	HLA-B,PNOC
Pregnenolone Biosynthesis	1,04E00	1,67E-01	CYP2E1
LPS/IL-1 Mediated Inhibition of RXR Function	1,03E00	2,8E-02	GSTA3,SLC27A5,CYP3A4,CYP3A7,IL1F10,SULT2A1
Stearate Biosynthesis I (Animals)	1E00	5,88E-02	SLC27A5,CYP2E1
Acute Phase Response Signaling	9,75E-01	3,07E-02	APOH,ITIH4,IL1F10,SAA2-SAA4,HRG
Role of Cytokines in Mediating Communication between Immune Cells	9,61E-01	5,41E-02	IL2,IL1F10
Pathogenesis of Multiple Sclerosis	9,24E-01	1,25E-01	CXCL11
Role of Lipids/Lipid Rafts in the Pathogenesis of Influenza	9,24E-01	1,11E-01	IFNK
Ketolysis	9,24E-01	1,25E-01	ACAT2
Histidine Degradation VI	9,24E-01	1,11E-01	CYP2E1
Nur77 Signaling in T Lymphocytes	8,68E-01	4E-02	HLA-DQA1,HLA-DQB1
Synaptic Long Term Depression	8,46E-01	2,9E-02	GUCY2C,GRID2,Gucy2g,GRIA4
Ketogenesis	8,34E-01	1E-01	ACAT2
Hematopoiesis from Multipotent Stem Cells	7,96E-01	9,09E-02	IL2
Glutaryl-CoA Degradation	7,96E-01	9,09E-02	ACAT2
Ubiquinol-10 Biosynthesis (Eukaryotic)	7,96E-01	9,09E-02	CYP2E1
Nitric Oxide Signaling in the Cardiovascular System	7,54E-01	3,09E-02	GUCY2C,ARG2,CACNA1A
iCOS-iCOSL Signaling in T Helper Cells	7,35E-01	2,97E-02	IL2,HLA-DQA1,HLA-DQB1
Fatty Acid Activation	7,3E-01	7,69E-02	SLC27A5
Calcium-induced T Lymphocyte Apoptosis	7,06E-01	3,57E-02	HLA-DQA1,HLA-DQB1
Chondroitin Sulfate Degradation (Metazoa)	7,01E-01	7,14E-02	Spam1
Isoleucine Degradation I	7,01E-01	7,14E-02	ACAT2
Dermatan Sulfate Degradation (Metazoa)	7,01E-01	6,67E-02	Spam1
Vitamin-C Transport	7,01E-01	7,14E-02	SLC23A1
ErbB2-ErbB3 Signaling	6,94E-01	3,64E-02	Nrg1,ERBB2
Parkinson's Signaling	6,74E-01	6,25E-02	SNCA
Systemic Lupus Erythematosus Signaling	6,7E-01	2,4E-02	KLK1,IL2,HLA-B,IL1F10
CD28 Signaling in T Helper Cells	6,57E-01	2,73E-02	IL2,HLA-DQA1,HLA-DQB1
Atherosclerosis Signaling	6,49E-01	2,73E-02	CCR3,APOA4,IL1F10
Role of Wnt/GSK-3β Signaling in the Pathogenesis of Influenza	6,36E-01	3,17E-02	Wnt9a,IFNK
PKCθ Signaling in T Lymphocytes	6,33E-01	2,46E-02	IL2,HLA-DQA1,HLA-DQB1
γ-linolenate Biosynthesis II (Animals)	6,27E-01	5,88E-02	SLC27A5
Mitochondrial L-carnitine Shuttle Pathway	6,27E-01	5,56E-02	SLC27A5
Tryptophan Degradation III (Eukaryotic)	6,05E-01	5,56E-02	ACAT2
Antiproliferative Role of Somatostatin Receptor 2	6,04E-01	3,12E-02	GUCY2C,Gucy2g
Agrin Interactions at Neuromuscular Junction	5,94E-01	3,17E-02	Nrg1,ERBB2
Differential Regulation of Cytokine Production in Intestinal Epithelial Cells by IL-17A and IL-17F	5,85E-01	5,26E-02	DEFB103A/DEFB103B
IL-10 Signaling	5,84E-01	2,99E-02	ARG2,IL1F10
Type II Diabetes Mellitus Signaling	5,74E-01	2,33E-02	SLC27A5,SLC2A2,ABCC8
Role of JAK1, JAK2 and TYK2 in Interferon Signaling	5,66E-01	4,55E-02	CGA
Pyrimidine Ribonucleotides Interconversion	5,66E-01	5E-02	ENTPD3
Crosstalk between Dendritic Cells and Natural Killer Cells	5,56E-01	2,9E-02	IL2,HLA-B
Cdc42 Signaling	5,54E-01	2,38E-02	HLA-B,HLA-DQA1,HLA-DQB1
IL-4 Signaling	5,47E-01	2,82E-02	HLA-DQA1,HLA-DQB1
Pyrimidine Ribonucleotides De Novo Biosynthesis	5,31E-01	4,55E-02	ENTPD3
IL-17A Signaling in Gastric Cells	5,15E-01	4,17E-02	CXCL11
Intrinsic Prothrombin Activation Pathway	5E-01	3,7E-02	KLK1
Relaxin Signaling	4,92E-01	2,19E-02	GUCY2C,RLN1,Gucy2g
Glutathione-mediated Detoxification	4,85E-01	4E-02	GSTA3
Antiproliferative Role of TOB in T Cell Signaling	4,71E-01	3,85E-02	IL2
Hematopoiesis from Pluripotent Stem Cells	4,71E-01	3,12E-02	IL2
p53 Signaling	4,66E-01	2,56E-02	WT1,RPRM
Role of Hypercytokinemia/hyperchemokinemia in the Pathogenesis of Influenza	4,58E-01	3,57E-02	IL1F10
Serotonin Receptor Signaling	4,58E-01	3,57E-02	HTR1D
CTLA4 Signaling in Cytotoxic T Lymphocytes	4,52E-01	2,35E-02	HLA-DQA1,HLA-DQB1
Ethanol Degradation II	4,33E-01	3,33E-02	ADH4
Fatty Acid β-oxidation I	4,33E-01	3,45E-02	SLC27A5
Retinoate Biosynthesis I	4,22E-01	3,23E-02	ADH4
Noradrenaline and Adrenaline Degradation	4,22E-01	3,12E-02	ADH4
Antioxidant Action of Vitamin C	4E-01	2,2E-02	SLC23A1,SLC2A2
Primary Immunodeficiency Signaling	3,9E-01	2,63E-02	RAG1
Telomerase Signaling	3,82E-01	2,15E-02	IL2,ELF5
Dermatan Sulfate Biosynthesis (Late Stages)	3,8E-01	2,78E-02	SULT2A1
April Mediated Signaling	3,71E-01	2,5E-02	TNFRSF17
Retinol Biosynthesis	3,71E-01	2,78E-02	Ces1c
Chondroitin Sulfate Biosynthesis (Late Stages)	3,61E-01	2,56E-02	SULT2A1
B Cell Activating Factor Signaling	3,53E-01	2,38E-02	TNFRSF17
Retinoic acid Mediated Apoptosis Signaling	3,36E-01	2,13E-02	IFNK
CREB Signaling in Neurons	3,32E-01	1,67E-02	GRID2,GRIK3,GRIA4
Pancreatic Adenocarcinoma Signaling	3,3E-01	1,85E-02	CYP2E1,ERBB2
Heparan Sulfate Biosynthesis (Late Stages)	3,2E-01	2,33E-02	SULT2A1
Cell Cycle: G2/M DNA Damage Checkpoint Regulation	3,2E-01	2,44E-02	RPRM
MSP-RON Signaling Pathway	3,13E-01	2,33E-02	KLK1
Chondroitin Sulfate Biosynthesis	2,99E-01	2,13E-02	SULT2A1
nNOS Signaling in Neurons	2,92E-01	2,22E-02	CAPN8
Ephrin A Signaling	2,86E-01	2,13E-02	EPHA1
Dermatan Sulfate Biosynthesis	2,86E-01	2,04E-02	SULT2A1
Amyloid Processing	2,79E-01	2,13E-02	CAPN8
Phototransduction Pathway	2,79E-01	2,13E-02	GUCY2C
Gαi Signaling	2,73E-01	1,65E-02	CNR1,HTR1D
Heparan Sulfate Biosynthesis	2,73E-01	2E-02	SULT2A1
Role of PI3K/AKT Signaling in the Pathogenesis of Influenza	2,67E-01	1,89E-02	IFNK
Cellular Effects of Sildenafil (Viagra)	2,62E-01	1,67E-02	GUCY2C,CACNA1A
Regulation of Cellular Mechanics by Calpain Protease	2,56E-01	1,67E-02	CAPN8
Endometrial Cancer Signaling	2,5E-01	1,89E-02	ERBB2
IL-2 Signaling	2,5E-01	1,89E-02	IL2
Ovarian Cancer Signaling	2,41E-01	1,59E-02	Wnt9a,CGA
Cardiac β-adrenergic Signaling	2,41E-01	1,53E-02	SLC8A3,CACNA1A
ErbB4 Signaling	2,25E-01	1,75E-02	Nrg1
Role of JAK1 and JAK3 in γc Cytokine Signaling	2,16E-01	1,64E-02	IL2
Basal Cell Carcinoma Signaling	2,07E-01	1,54E-02	Wnt9a
Non-Small Cell Lung Cancer Signaling	2,03E-01	1,52E-02	ERBB2
Upstream Regulators
Upstream Regulator	Fold Change	Molecule Type	Predicted Activation State	Activation z-score	p-value of overlap	Target molecules in dataset	Mechanistic Network
LEPR		transmembrane receptor			6,70E-03	ACACA,CYP2E1,SLC2A2
GPRASP1		transporter			1,50E-02	CNR1
SREBF1		transcription regulator			2,34E-02	ACACA,PCSK9
NR1I2		ligand-dependent nuclear receptor			2,97E-02	SULT2A1
Networks:
ID	Molecules in Network	Score	Focus Molecules	Top Functions
1	ACACA,Akt,BIRC3,CALB1,CCL13,CD44,CEBPB,CGA,CRH,CYP2E1,DGAT2,EGR1,ERBB2,ERK,Fcer1,GUSB,IL2,IL1B,Ins1,Insulin,KLK1,LEPR,MYC,NFkB (complex),Nrg1,PCSK9,Pdx1,POMC,RLN1,SCGB1C1,SLC2A2,SREBF1,THY1,TNF,VAV1	16	13	Lipid Metabolism, Molecular Transport, Small Molecule Biochemistry
2	ARHGEF12,ATP6V1A,Atp9a,CACNA1A,CACNA1B,CNR1,Cyfip2,EPHB1,FBXO2,GPR158,GRIA2,GRIA4,GRID2,GRIN1,GRM4,GRM5,JPH3,KCNA2,KCTD8,PCLO,RAB14,RAB39A,RAB3B,Rent1,Rnf14,SCN1A,SCN2B,SNAP25,SNCA,SV2A,TRIM9,Trio,TRPM3,UNC13C,WDR37	15	12	Cell-To-Cell Signaling and Interaction, Nervous System Development and Function, Behavior
3	NR3C1,ZFYVE28	2	1	Cancer, Cellular Assembly and Organization, Cellular Compromise
4	Calcineurin A,SLC8A3	2	1	Cell Death and Survival, Cellular Function and Maintenance, Small Molecule Biochemistry
5	APOA4,STAT3	2	1	Nucleic Acid Metabolism, Small Molecule Biochemistry, Cancer
6	CEBPB,MIA	2	1	Connective Tissue Development and Function, Tissue Morphology, Cell Death and Survival
7	CYP1A2,Nuclear factor 1	2	1	Cell Morphology, Drug Metabolism, Hair and Skin Development and Function
8	NR1I2,SULT2A1	2	1	Cancer, Cell Cycle, Cell-To-Cell Signaling and Interaction
9	ARG1,CDKN1A	2	1	Cell Cycle, Cellular Development, Cellular Growth and Proliferation
10	PENK,PNOC	2	1	Neurological Disease, Organismal Injury and Abnormalities, Nervous System Development and Function
11	COL2A1,INSR,Mug1/Mug2	1	1	Auditory Disease, Cell Death and Survival, Cellular Assembly and Organization
12	GSTA1,GSTA3,Gsta3	1	1	Drug Metabolism, Glutathione Depletion In Liver, Cell Death and Survival
13	ABCC8,DERL1,VCP	1	1	Protein Trafficking, Developmental Disorder, Endocrine System Disorders
14	CYP3A4,Gh,PTH	1	1	Connective Tissue Development and Function, Skeletal and Muscular System Development and Function, Embryonic Development
15	AREG/AREGB,Hsp70,WT1	1	1	Embryonic Development, Organ Development, Organismal Development
Molecules:
Symbol	Entrez Gene Name	Agilent	Fold Change	p-value	Networks	Location	Type(s)	Biomarker Application(s)	Drug(s)	Entrez Gene ID for Human	Entrez Gene ID for Mouse	Entrez Gene ID for Rat
A1CF	APOBEC1 complementation factor	A_64_P136061	13,886	9,40E-04		Nucleus	enzyme			29974	69865	170912
ABCC8	ATP-binding cassette, sub-family C (CFTR/MRP), member 8	A_64_P153045	2,076	2,10E-03	13	Plasma Membrane	transporter	efficacy	minoxidil, gliquidone, mitiglinide, glyburide/metformin, glipizide/metformin, tolbutamide, glipizide, glyburide, tolazamide, acetohexamide, chlorpropamide, gliclazide, glimepiride, repaglinide, nateglinide	6833	20927	25559
ACACA	acetyl-CoA carboxylase alpha	A_64_P231828	2,019	2,00E-05	1	Cytoplasm	enzyme			31	107476	60581
ACAT2	acetyl-CoA acetyltransferase 2	A_64_P131224	2,206	2,99E-08		Cytoplasm	enzyme			39		308100
ACSM3	acyl-CoA synthetase medium-chain family member 3	A_43_P15937	2,172	4,91E-02		Cytoplasm	enzyme			6296	20216	24763
ADH4	alcohol dehydrogenase 4 (class II), pi polypeptide	A_64_P164727	-2,118	5,00E-05		Cytoplasm	enzyme			127	26876	29646
Akt	--	--			1	Cytoplasm	group	diagnosis,disease progression,efficacy,prognosis,response to therapy,safety
APOA4	apolipoprotein A-IV	A_44_P1030225	-2,656	3,54E-03	5	Extracellular Space	transporter	unspecified application		337	11808	25080
APOH	apolipoprotein H (beta-2-glycoprotein I)	A_44_P555201	-5,337	6,10E-04		Extracellular Space	transporter	unspecified application		350	11818	287774
AREG/AREGB	amphiregulin	--			15	Extracellular Space	growth factor	diagnosis,efficacy,prognosis,response to therapy		727738|374	11839	29183
ARG1	arginase, liver	A_42_P758222	2,105	9,82E-09	9	Cytoplasm	enzyme			383	11846	29221
ARG2	arginase, type II	A_44_P296180	2,288	1,97E-02		Cytoplasm	enzyme	diagnosis		384	11847	29215
ARHGEF12	Rho guanine nucleotide exchange factor (GEF) 12	--			2	Cytoplasm	other			23365	69632	367072
ATP6V1A	ATPase, H+ transporting, lysosomal 70kDa, V1 subunit A	--			2	Plasma Membrane	transporter		bafilomycin b1	523	11964	685232
Atp9a	ATPase, class II, type 9A	--			2	Cytoplasm	transporter					84011
BIRC3	baculoviral IAP repeat containing 3	--			1	Cytoplasm	enzyme	diagnosis		330	11796	78971
CACNA1A	calcium channel, voltage-dependent, P/Q type, alpha 1A subunit	A_44_P306551	-3,769	1,20E-02	2	Plasma Membrane	ion channel		clevidipine butyrate, bepridil, pregabalin	773	12286	25398
CACNA1B	calcium channel, voltage-dependent, N type, alpha 1B subunit	--			2	Plasma Membrane	ion channel		omega conotoxin M7a, clevidipine butyrate, levetiracetam, gabapentin, bepridil	774	12287	257648
CALB1	calbindin 1, 28kDa	A_44_P236255	3,917	9,29E-03	1	Cytoplasm	other			793	12307	83839
Calcineurin A	--	--			4	unknown	group
CAPN8	calpain 8	A_64_P105700	2,373	6,97E-03		Cytoplasm	peptidase			388743	170725	170808
CCL13	chemokine (C-C motif) ligand 13	--			1	Extracellular Space	cytokine	unspecified application		6357	20296	24770
CCR3	chemokine (C-C motif) receptor 3	A_44_P100397	-2,101	1,00E-05		Plasma Membrane	G-protein coupled receptor			1232	12771	117027
CD44	CD44 molecule (Indian blood group)	--			1	Plasma Membrane	enzyme	diagnosis,disease progression,prognosis,response to therapy,unspecified application		960	12505	25406
CDKN1A	cyclin-dependent kinase inhibitor 1A (p21, Cip1)	--			9	Nucleus	kinase	diagnosis,efficacy,prognosis,response to therapy		1026	12575	114851
CEBPB	CCAAT/enhancer binding protein (C/EBP), beta	--			1,6	Nucleus	transcription regulator			1051	12608	24253
Ces1c	carboxylesterase 1C	A_42_P559831	-4,082	4,00E-05		Extracellular Space	enzyme					24346
CGA	glycoprotein hormones, alpha polypeptide	A_64_P085680	-2,047	4,14E-02	1	Extracellular Space	other			1081	12640	116700
CNR1	cannabinoid receptor 1 (brain)	A_44_P1030258	2,142	1,95E-02	2	Plasma Membrane	G-protein coupled receptor		trans-(±)-nabilone, SLV 319, rimonabant, BAY 38-7271, delta-8-tetrahydrocannabinol, delta-9-tetrahydrocannabinol	1268	12801	25248
COL2A1	collagen, type II, alpha 1	--			11	Extracellular Space	other		collagenase clostridium histolyticum	1280	12824	25412
CRH	corticotropin releasing hormone	--			1	Extracellular Space	cytokine	efficacy		1392	12918	81648
CXCL11	chemokine (C-X-C motif) ligand 11	A_44_P175495	-3,925	5,89E-03		unknown	cytokine			6373		305236
Cyfip2	cytoplasmic FMR1 interacting protein 2	--			2	unknown	other					303073
CYP1A2	cytochrome P450, family 1, subfamily A, polypeptide 2	A_42_P711139	-2,568	4,38E-02	7	Cytoplasm	enzyme			1544	13077	24297
Cyp2c44	cytochrome P450, family 2, subfamily c, polypeptide 44	A_42_P514057	-2,833	4,02E-03		Cytoplasm	enzyme				226143	83790
CYP2E1	cytochrome P450, family 2, subfamily E, polypeptide 1	A_44_P409232	-3,220	2,11E-20	1	Cytoplasm	enzyme	diagnosis		1571	13106	25086
CYP3A4	cytochrome P450, family 3, subfamily A, polypeptide 4	A_44_P544661	-6,030	6,80E-04	14	Cytoplasm	enzyme	diagnosis,efficacy,prognosis,safety	cobicistat, elvitegravir/cobicistat/emtricitabine/tenofovir disoproxil, ketoconazole	1576		266682
CYP3A7	cytochrome P450, family 3, subfamily A, polypeptide 7	A_64_P119432	-2,019	3,84E-03		Cytoplasm	enzyme	diagnosis	cobicistat, elvitegravir/cobicistat/emtricitabine/tenofovir disoproxil	1551		498198
CYP4A22	cytochrome P450, family 4, subfamily A, polypeptide 22	A_64_P040989	-3,900	4,96E-02		Cytoplasm	enzyme			284541	13118|277753	266674
DEFB103A/DEFB103B	defensin, beta 103B	A_64_P105226	2,811	3,94E-02		Extracellular Space	other			414325|55894	244332	641627
DERL1	derlin 1	--			13	Cytoplasm	other			79139	67819	362912
DGAT2	diacylglycerol O-acyltransferase 2	--			1	Cytoplasm	enzyme		omacor	84649	67800	252900
EGR1	early growth response 1	--			1	Nucleus	transcription regulator	diagnosis		1958	13653	24330
ELF5	E74-like factor 5 (ets domain transcription factor)	A_64_P055607	2,749	1,97E-02		Nucleus	transcription regulator			2001	13711	366142
ENTPD3	ectonucleoside triphosphate diphosphohydrolase 3	A_42_P712801	2,019	3,48E-03		Plasma Membrane	enzyme			956	215446	316077
EPHA1	EPH receptor A1	A_64_P049128	2,532	2,74E-02		Plasma Membrane	kinase			2041	13835	312279
EPHB1	EPH receptor B1	A_64_P030378	2,355	8,49E-03	2	Plasma Membrane	kinase			2047	270190	24338
ERBB2	v-erb-b2 erythroblastic leukemia viral oncogene homolog 2, neuro/glioblastoma derived oncogene homolog (avian)	A_64_P038812	2,119	4,93E-02	1	Plasma Membrane	kinase	diagnosis,disease progression,efficacy,prognosis,response to therapy,safety	trastuzumab, BMS-599626, ARRY-334543, XL647, CP-724,714, pertuzumab, trastuzumab emtansine, HKI-272, lapatinib, erlotinib	2064	13866	24337
ERK	--	--			1	unknown	group	efficacy
FBXO2	F-box protein 2	A_64_P092494	2,615	2,52E-02	2	Cytoplasm	enzyme			26232	230904	85273
Fcer1	--	--			1	Plasma Membrane	complex
FETUB	fetuin B	A_44_P379377	-2,533	1,14E-02		Extracellular Space	other			26998	59083	83928
FGL1	fibrinogen-like 1	A_44_P500882	2,438	2,83E-02		Extracellular Space	other	unspecified application		2267	234199	246186
GALR1	galanin receptor 1	A_64_P120210	7,185	1,31E-03		Plasma Membrane	G-protein coupled receptor			2587	14427	50577
GC	group-specific component (vitamin D binding protein)	A_43_P13995	-2,841	1,41E-02		Extracellular Space	transporter			2638	14473	24384
Gh	growth hormone	--			14	Extracellular Space	cytokine	unspecified application			14599	24391
GPR158	G protein-coupled receptor 158	--			2	Plasma Membrane	G-protein coupled receptor	safety		57512	241263	291352
GPRASP1	G protein-coupled receptor associated sorting protein 1	--				Cytoplasm	transporter			9737	67298	171407
GRIA2	glutamate receptor, ionotropic, AMPA 2	--			2	Plasma Membrane	ion channel		talampanel, Org 24448, LY451395, tezampanel	2891	14800	29627
GRIA4	glutamate receptor, ionotropic, AMPA 4	A_42_P736258	2,338	3,00E-05	2	Plasma Membrane	ion channel		talampanel, Org 24448, LY451395, tezampanel	2893	14802	29629
GRID2	glutamate receptor, ionotropic, delta 2	A_43_P12433	2,533	1,55E-02	2	Plasma Membrane	ion channel			2895	14804	79220
GRIK3	glutamate receptor, ionotropic, kainate 3	A_64_P042514	2,198	2,77E-02		Plasma Membrane	ion channel			2899	14807	298521
GRIN1	glutamate receptor, ionotropic, N-methyl D-aspartate 1	--			2	Plasma Membrane	ion channel	unspecified application	dextromethorphan/guaifenesin, morphine/dextromethorphan, neramexane, bicifadine, delucemine, CR 2249, besonprodil, UK-240455, dextromethorphan/quinidine, ketamine, felbamate, memantine, orphenadrine, cycloserine, N-(2-indanyl)glycinamide, dextromethorphan, brompheniramine/dextromethorphan/pseudoephedrine, chlorpheniramine/dextromethorphan/phenylephrine, carbinoxamine/dextromethorphan/pseudoephedr…	2902	14810	24408
GRM4	glutamate receptor, metabotropic 4	--			2	Plasma Membrane	G-protein coupled receptor		fasoracetam	2914	268934	24417
GRM5	glutamate receptor, metabotropic 5	--			2	Plasma Membrane	G-protein coupled receptor		fasoracetam, acamprosate	2915	108071	24418
GSTA1	glutathione S-transferase alpha 1	--			12	Cytoplasm	enzyme			2938		24422
GSTA3	glutathione S-transferase alpha 3	A_64_P035291	-3,790	6,48E-03	12	Cytoplasm	enzyme			2940	14859	494500
Gsta3	glutathione S-transferase A3	--			12	Nucleus	enzyme					24421
GUCY2C	guanylate cyclase 2C (heat stable enterotoxin receptor)	A_44_P837219	-2,626	1,98E-03		Plasma Membrane	kinase	prognosis	linaclotide	2984	14917	25711
Gucy2g	guanylate cyclase 2g	A_44_P294846	2,674	2,36E-02		Cytoplasm	enzyme				73707	245708
GUSB	glucuronidase, beta	A_64_P116844	-2,287	1,14E-02	1	Cytoplasm	enzyme			2990	110006	24434
GZMM	granzyme M (lymphocyte met-ase 1)	A_42_P636761	-2,089	3,34E-03		Cytoplasm	peptidase			3004	16904	29252
HLA-B	major histocompatibility complex, class I, B	A_64_P090474	-2,785	2,24E-02		Plasma Membrane	transmembrane receptor	safety		3106	667977|110557|15013|15006|14972|69717|15015|15018|14964|14963	24973|414791|368153|309627|414779|414783|414789|414819|414793|309600|309607|309603|414792|24974|414790|24977
HLA-DQA1	major histocompatibility complex, class II, DQ alpha 1	A_44_P128248	-3,744	1,60E-04		Plasma Membrane	transmembrane receptor			3117	14960	309621
HLA-DQB1	major histocompatibility complex, class II, DQ beta 1	A_64_P043911	-2,023	3,82E-02		Plasma Membrane	other			3119	14961	309622
HRG	histidine-rich glycoprotein	A_64_P024394	-4,556	1,62E-02		Extracellular Space	other			3273	94175	171016
Hsp70	--	--			15	Cytoplasm	group	unspecified application
HTR1D	5-hydroxytryptamine (serotonin) receptor 1D, G protein-coupled	A_43_P15445	2,304	2,32E-03		Plasma Membrane	G-protein coupled receptor		caffeine/ergotamine, donitriptan, naproxen/sumatriptan, sumatriptan, eletriptan, frovatriptan, almotriptan, fenfluramine, ziprasidone, dihydroergotamine, ergotamine, naratriptan, zolmitriptan, rizatriptan	3352	15552	25323
Idi2	isopentenyl-diphosphate delta isomerase 2	A_64_P152411	5,069	2,57E-02		Cytoplasm	enzyme				320581	498787|291276|291274|502143
IFNK	interferon, kappa	A_44_P464268	4,682	3,80E-04		Extracellular Space	cytokine			56832	387510	313152
IL2	interleukin 2	A_43_P12952	-2,170	3,52E-03	1	Extracellular Space	cytokine	diagnosis,disease progression,efficacy		3558	16183	116562
IL1B	interleukin 1, beta	--			1	Extracellular Space	cytokine	diagnosis,efficacy,prognosis,safety	IL-1 trap, canakinumab	3553	16176	24494
IL1F10	interleukin 1 family, member 10 (theta)	A_64_P008552	2,625	3,46E-02		Extracellular Space	cytokine			84639	215274	362077
Ins1	insulin I	--			1	Extracellular Space	other				16333	24505
INSR	insulin receptor	--			11	Plasma Membrane	kinase	prognosis	insulin detemir, INS, insulin aspart, insulin glulisine, insulin lispro, insulin glargine	3643	16337	24954
Insulin	--	--			1	Extracellular Space	group
ITIH4	inter-alpha-trypsin inhibitor heavy chain family, member 4	A_64_P044776	-2,048	7,26E-03		Extracellular Space	other	diagnosis		3700	16427	54404
IVL	involucrin	A_44_P279650	2,393	2,89E-02		Cytoplasm	other			3713	16447	60583
JPH3	junctophilin 3	--			2	Plasma Membrane	ion channel			57338	57340	307916
KCNA2	potassium voltage-gated channel, shaker-related subfamily, member 2	A_44_P217295	-2,462	9,90E-04	2	Plasma Membrane	ion channel			3737	16490	25468
KCNG3	potassium voltage-gated channel, subfamily G, member 3	A_64_P097380	2,465	2,64E-02		Cytoplasm	ion channel			170850	225030	171011
KCTD8	potassium channel tetramerisation domain containing 8	A_64_P048516	2,192	2,60E-02	2	unknown	other			386617	243043	364148
KLK1	kallikrein 1	A_43_P14558	-2,389	4,10E-02	1	Nucleus	peptidase			3816		24523|292868|24594|292858|24841|408242|292866|292872|292855|100361452
KLK6	kallikrein-related peptidase 6	A_42_P738431	2,377	3,58E-03		Extracellular Space	peptidase	diagnosis,prognosis		5653	19144	29245
Klra4 (includes others)	killer cell lectin-like receptor, subfamily A, member 4	A_64_P019205	-2,613	2,00E-05		Plasma Membrane	transmembrane receptor				667764|16640|16638|654449|16634|16628|16637|16636|16639|16635|16627	494193
Klra5 (includes others)	killer cell lectin-like receptor, subfamily A, member 5	A_44_P118897	-4,461	9,57E-07		unknown	other					297666|100359844|494203|502908|494210
KRT35	keratin 35	A_64_P122388	8,849	1,90E-04		Cytoplasm	other			3886	53617	287697
LEPR	leptin receptor	--			1	Plasma Membrane	transmembrane receptor	prognosis		3953	16847	24536
LY75	lymphocyte antigen 75	A_64_P121891	-2,249	2,95E-02		Plasma Membrane	transmembrane receptor			4065	17076	499800
Ly49i5/Ly49s3	Ly49 inhibitory receptor 5	A_44_P111662	-3,821	7,40E-04		Plasma Membrane	other					494211|266768
MIA	melanoma inhibitory activity	A_44_P428437	2,041	3,63E-02	6	Extracellular Space	other	disease progression,prognosis		8190	12587	81510
MOS	v-mos Moloney murine sarcoma viral oncogene homolog	A_64_P131008	2,667	3,60E-04		Cytoplasm	kinase			4342	17451	24559
Mug1/Mug2	murinoglobulin 1	A_64_P378394	-5,110	6,40E-04	11	Extracellular Space	transporter				17836|17837	297572|497794|408236|297568
MYC	v-myc myelocytomatosis viral oncogene homolog (avian)	--			1	Nucleus	transcription regulator	diagnosis,efficacy,prognosis,response to therapy,unspecified application		4609	17869	24577
NFkB (complex)	--	--			1	Nucleus	complex	diagnosis,disease progression,efficacy,prognosis
NPHS2	nephrosis 2, idiopathic, steroid-resistant (podocin)	A_44_P458227	15,206	6,00E-05		Plasma Membrane	other			7827	170484	170672
NR1I2	nuclear receptor subfamily 1, group I, member 2	--			8	Nucleus	ligand-dependent nuclear receptor		erlotinib	8856	18171	84385
NR3C1	nuclear receptor subfamily 3, group C, member 1 (glucocorticoid receptor)	--			3	Nucleus	ligand-dependent nuclear receptor	efficacy	rimexolone, medrysone, clocortolone pivalate, diflorasone diacetate, fluorometholone, dexamethasone phosphate, cortisone acetate, halcinonide, flurandrenolide, desoximetasone, desonide, prednisolone, clobetasol propionate, fluocinolone acetonide, prednisone, hydrocortisone, triamcinolone, dexamethasone 21-acetate, 11beta hydrocortisone acetate, betamethasone, dexamethasone, budesonide, fluticason…	2908	14815	24413
Nrg1	neuregulin 1	A_64_P281840	2,222	6,63E-03	1	Extracellular Space	growth factor				211323	112400
Nuclear factor 1	--	--			7	Nucleus	group
OR1F1	olfactory receptor, family 1, subfamily F, member 1	A_64_P090608	-2,023	1,85E-03		Plasma Membrane	G-protein coupled receptor			4992		287093|405334|302958|405148|287084|287080|405150|405335|363549|287083|405333|363546|287086|287088|287077|287082|287000|363710|287081
PCLO	piccolo presynaptic cytomatrix protein	A_64_P087831	2,096	4,58E-02	2	Cytoplasm	transporter			27445	26875	56768
PCSK9	proprotein convertase subtilisin/kexin type 9	A_64_P021043	2,058	1,68E-02	1	Extracellular Space	peptidase			255738	100102	298296
Pdx1	pancreatic and duodenal homeobox 1	--			1	Cytoplasm	transcription regulator					29535
PENK	proenkephalin	--			10	Extracellular Space	other			5179	18619	29237
PEX5L	peroxisomal biogenesis factor 5-like	A_44_P125710	-2,144	3,07E-02		Cytoplasm	ion channel			51555	58869	286937
Pkhd1	polycystic kidney and hepatic disease 1	A_44_P548798	2,638	2,61E-02		unknown	other					301287
PNOC	prepronociceptin	A_43_P11654	2,411	1,20E-04	10	Extracellular Space	other			5368	18155	25516
POMC	proopiomelanocortin	--			1	Extracellular Space	other	diagnosis,efficacy,unspecified application		5443	18976	24664
POU3F3	POU class 3 homeobox 3	A_44_P311106	8,174	2,00E-05		Nucleus	transcription regulator			5455	18993	192109
PRG2	proteoglycan 2, bone marrow (natural killer cell activator, eosinophil granule major basic protein)	A_42_P499899	-2,640	3,14E-02		Extracellular Space	other			5553	19074	58826
PTH	parathyroid hormone	--			14	Extracellular Space	other	efficacy,safety		5741	19226	24694
PVRL1	poliovirus receptor-related 1 (herpesvirus entry mediator C)	A_64_P029112	2,336	7,00E-04		Plasma Membrane	other			5818	58235	192183
RAB14	RAB14, member RAS oncogene family	--			2	Cytoplasm	enzyme			51552	68365	94197
RAB39A	RAB39A, member RAS oncogene family	--			2	Cytoplasm	enzyme			54734	270160	315668
RAB3B	RAB3B, member RAS oncogene family	--			2	Cytoplasm	enzyme			5865	69908	81755
RAG1	recombination activating gene 1	A_64_P116695	-3,875	3,92E-03		Nucleus	enzyme			5896	19373	84600
Rent1	regulator of nonsense transcripts 1	--			2	unknown	enzyme					306350
RLN1	relaxin 1	A_42_P593020	2,042	6,85E-03	1	Extracellular Space	other			6013	19773	25616
RNASE3	ribonuclease, RNase A family, 3	A_64_P004817	-5,217	3,70E-04		Extracellular Space	enzyme	efficacy		6037	503847	100361909|474169|100361814|497195|100361866|192264
Rnf14	ring finger protein 14	--			2	Nucleus	transcription regulator					619577
RPL39L	ribosomal protein L39-like	A_64_P112305	3,408	7,00E-05		unknown	other			116832	68172	497860
RPRM	reprimo, TP53 dependent G2 arrest mediator candidate	A_64_P032836	2,602	6,40E-04		Cytoplasm	other			56475	67874	680110
S100G	S100 calcium binding protein G	A_43_P11444	-2,059	4,54E-03		Cytoplasm	other			795	12309	24249
SAA2-SAA4	SAA2-SAA4 readthrough	A_44_P210645	-2,292	2,76E-02		unknown	transporter			100528017	20211	365245
SCGB1C1	secretoglobin, family 1C, member 1	A_64_P036285	-2,355	4,45E-12	1	unknown	other			147199	338417	309100
SCN1A	sodium channel, voltage-gated, type I, alpha subunit	A_64_P099011	3,728	1,13E-02	2	Plasma Membrane	ion channel		articaine/epinephrine, articaine, bupivacaine/lidocaine, chloroprocaine, epinephrine/prilocaine, epinephrine/lidocaine, phenacemide, fosphenytoin, phenytoin, prilocaine, lamotrigine, lidocaine, riluzole, penicillin g/procaine, phenazopyridine, zonisamide, ropivacaine, procaine, permethrin, topiramate	6323	20265	81574
SCN2B	sodium channel, voltage-gated, type II, beta subunit	--			2	Plasma Membrane	ion channel		riluzole, zonisamide	6327	72821	25349
Serpina3k (includes others)	serine (or cysteine) peptidase inhibitor, clade A, member 3K	A_64_P110234	-3,235	2,65E-02		Extracellular Space	other				16625|20717|20714	24794
SLAMF1	signaling lymphocytic activation molecule family member 1	A_64_P127257	-2,781	2,35E-02		Plasma Membrane	transmembrane receptor			6504	27218	498286
SLC23A1	solute carrier family 23 (nucleobase transporters), member 1	A_42_P823322	2,454	2,84E-03		Plasma Membrane	transporter			9963	20522	50621
SLC26A3	solute carrier family 26, member 3	A_64_P012709	3,686	4,78E-02		Plasma Membrane	transporter			1811	13487	114629
SLC27A5	solute carrier family 27 (fatty acid transporter), member 5	A_43_P12402	-3,138	3,31E-02		Cytoplasm	transporter			10998	26459	79111
SLC2A2	solute carrier family 2 (facilitated glucose transporter), member 2	A_64_P011959	-3,019	2,02E-02	1	Plasma Membrane	transporter			6514	20526	25351
SLC34A1	solute carrier family 34 (sodium phosphate), member 1	A_64_P002631	2,691	2,83E-02		Plasma Membrane	transporter			6569	20505	25548
SLC8A3	solute carrier family 8 (sodium/calcium exchanger), member 3	A_44_P522355	2,840	3,28E-02	4	Plasma Membrane	transporter			6547	110893	140448
SNAP25	synaptosomal-associated protein, 25kDa	--			2	Plasma Membrane	transporter	unspecified application	botulinum toxin type A	6616	20614	25012
SNCA	synuclein, alpha (non A4 component of amyloid precursor)	A_64_P158616	-2,026	4,70E-03	2	Cytoplasm	other	diagnosis,disease progression,prognosis		6622	20617	29219
Spam1	sperm adhesion molecule 1	A_43_P13001	3,823	3,12E-02		Plasma Membrane	enzyme				20690	117037
SREBF1	sterol regulatory element binding transcription factor 1	--			1	Nucleus	transcription regulator	diagnosis		6720	20787	78968
STAT3	signal transducer and activator of transcription 3 (acute-phase response factor)	--			5	Nucleus	transcription regulator	diagnosis,efficacy,prognosis		6774	20848	25125
SULT2A1	sulfotransferase family, cytosolic, 2A, dehydroepiandrosterone (DHEA)-preferring, member 1	A_44_P531565	-5,586	8,57E-08	8	Cytoplasm	enzyme			6822	629219|434121|20859|434264|629203	24902|24912
SV2A	synaptic vesicle glycoprotein 2A	--			2	Cytoplasm	transporter		levetiracetam	9900	64051	117559
THY1	Thy-1 cell surface antigen	--			1	Plasma Membrane	other	diagnosis,disease progression		7070	21838	24832
TNF	tumor necrosis factor	--			1	Extracellular Space	cytokine	diagnosis,disease progression,efficacy,prognosis,safety,unspecified application	adalimumab, etanercept, infliximab, CDP870, golimumab, thalidomide	7124	21926	24835
TNFRSF17	tumor necrosis factor receptor superfamily, member 17	A_42_P826853	-6,340	8,81E-06		Plasma Membrane	transmembrane receptor			608	21935	287034
TNFRSF19	tumor necrosis factor receptor superfamily, member 19	A_64_P000141	2,972	1,27E-02		Plasma Membrane	transmembrane receptor			55504	29820	290300
TRIM9	tripartite motif containing 9	A_44_P135006	2,161	3,52E-02	2	Cytoplasm	enzyme			114088	94090	155812
Trio	triple functional domain (PTPRF interacting)	--			2	unknown	other					310192
TRPM3	transient receptor potential cation channel, subfamily M, member 3	--			2	Plasma Membrane	ion channel			80036	226025	309407
Try4/Try5	trypsin 4	A_64_P050685	-4,420	3,40E-04		Extracellular Space	peptidase				22074|103964	362348|362347
UGT2B7	UDP glucuronosyltransferase 2 family, polypeptide B7	A_44_P236068	6,714	4,61E-03		Cytoplasm	enzyme	efficacy,prognosis		7364	231396|243085	83808
Ugt2b	UDP glycosyltransferase 2 family, polypeptide B	A_44_P437096	-4,097	1,35E-02		unknown	enzyme					24862
UNC13C	unc-13 homolog C (C. elegans)	--			2	Cytoplasm	other			440279	208898	286931
VAV1	vav 1 guanine nucleotide exchange factor	--			1	Nucleus	transcription regulator			7409	22324	25156
VCP	valosin containing protein	--			13	Cytoplasm	enzyme			7415	269523	116643
WDR37	WD repeat domain 37	--			2	unknown	other			22884	207615	307075
Wnt9a	wingless-type MMTV integration site family, member 9A	A_64_P079393	2,315	2,00E-02		unknown	other					287357
WT1	Wilms tumor 1	A_44_P808666	5,316	7,96E-03	15	Nucleus	transcription regulator	diagnosis,disease progression,prognosis		7490	22431	24883
ZFYVE28	zinc finger, FYVE domain containing 28	A_44_P182715	-2,815	4,61E-03	3	Cytoplasm	other			57732	231125	305454
Tox List:
Ingenuity Toxicity Lists	-log(p-value)	Ratio	Molecules
Cytochrome P450 Panel - Substrate is a Xenobiotic (Human)	4,03E00	2,5E-01	CYP1A2,CYP3A4,CYP2E1,CYP3A7
Fatty Acid Metabolism	3,55E00	7,41E-02	SLC27A5,CYP4A22,CYP1A2,ACAT2,CYP2E1,CYP3A7,Cyp2c44,ADH4
Cytochrome P450 Panel - Substrate is a Xenobiotic (Rat)	3,17E00	1,54E-01	CYP1A2,CYP3A4,CYP2E1,Cyp2c44
VDR/RXR Activation	2,97E00	8E-02	WT1,IL2,KLK6,CALB1,S100G,SULT2A1
LXR/RXR Activation	2,93E00	6,6E-02	APOA4,APOH,ITIH4,ACACA,ARG2,IL1F10,GC
Cytochrome P450 Panel - Substrate is a Xenobiotic (Mouse)	2,33E00	1,3E-01	CYP1A2,CYP2E1,Cyp2c44
Xenobiotic Metabolism Signaling	2,12E00	3,53E-02	GSTA3,Ces1c,CYP1A2,UGT2B7,CYP3A4,CYP2E1,Ugt2b,CYP3A7,Cyp2c44,SULT2A1,ADH4
PXR/RXR Activation	1,91E00	6,56E-02	CYP1A2,CYP3A4,CYP3A7,SULT2A1
LPS/IL-1 Mediated Inhibition of RXR Function	1,61E00	3,51E-02	GSTA3,SLC27A5,CYP3A4,CYP2E1,CYP3A7,IL1F10,Cyp2c44,SULT2A1
Renal Glomerulus Panel (Human)	1,54E00	1,18E-01	WT1,NPHS2
FXR/RXR Activation	1,5E00	5,13E-02	SLC27A5,FETUB,IL1F10,SULT2A1
Increases Liver Hyperplasia/Hyperproliferation	1,32E00	5,66E-02	PCSK9,RAG1,ERBB2
NRF2-mediated Oxidative Stress Response	1,3E00	3,21E-02	GSTA3,CYP4A22,CYP1A2,CYP3A4,CYP2E1,CYP3A7,Cyp2c44
CAR/RXR Activation	1,23E00	7,69E-02	GSTA3,SULT2A1
Reversible Glomerulonephritis Biomarker Panel (Rat)	1,18E00	7,41E-02	KLK1,ACSM3
Aryl Hydrocarbon Receptor Signaling	1,12E00	3,42E-02	GSTA3,CYP1A2,CYP3A4,CYP3A7,Cyp2c44
Increases Renal Damage	1,12E00	4,62E-02	IL2,GC,Gucy2g
Negative Acute Phase Response Proteins	1,04E00	1,67E-01	HRG
Renal Inorganic Phosphate Homeostasis (Mouse)	1,04E00	1,67E-01	SLC34A1
Cytochrome P450 Panel - Substrate is a Fatty Acid (Human)	8,34E-01	1E-01	CYP4A22
Cytochrome P450 Panel - Substrate is a Fatty Acid (Rat)	7,96E-01	9,09E-02	CYP4A22
Increases Liver Damage	7,64E-01	3,3E-02	CYP2E1,IL2,HLA-B
Cytochrome P450 Panel - Substrate is a Fatty Acid (Mouse)	7,61E-01	8,33E-02	CYP4A22
Irreversible Glomerulonephritis Biomarker Panel (Rat)	7,3E-01	7,69E-02	OR1F1
Recovery from Ischemic Acute Renal Failure (Rat)	7,01E-01	7,14E-02	KLK1
Cholesterol Biosynthesis	6,74E-01	6,67E-02	ACAT2
Renal Necrosis/Cell Death	6,42E-01	2,07E-02	WT1,IL2,Nrg1,RAG1,ERBB2,CALB1,NPHS2,SNCA,TNFRSF19
Increases Liver Steatosis	6,25E-01	3,28E-02	SLC27A5,CYP2E1
Glutathione Depletion - Phase II Reactions	5,85E-01	5,26E-02	GSTA3
p53 Signaling	4,66E-01	2,56E-02	WT1,RPRM
Hepatic Stellate Cell Activation	3,9E-01	3,03E-02	CYP2E1
Increases Cardiac Dysfunction	3,9E-01	3,03E-02	ABCC8
Increases Renal Nephritis	3,61E-01	2,78E-02	IL2
Cell Cycle: G2/M DNA Damage Checkpoint Regulation	3,06E-01	2,33E-02	RPRM
Increases Liver Hepatitis	3,06E-01	2,33E-02	RAG1
Increases Transmembrane Potential of Mitochondria and Mitochondrial Membrane	2,67E-01	2E-02	Serpina3k (includes others)
Oxidative Stress	2,45E-01	1,89E-02	CYP2E1
Cell Cycle: G1/S Checkpoint Regulation	2,4E-01	1,72E-02	Nrg1

## Sheet: d28
© 2000-2013 Ingenuity Systems, Inc. All rights reserved.
AnalysisName:filtered d28 2 0.05 rat exp alltissues neu_2 alldatasource Reference set: SurePrint G3 Rat GE 8x60K Microarray
Relationship to include: Direct and Indirect
Includes Endogenous Chemicals
Optional Analyses:
Filter Summary:
Consider only molecules and/or relationships where
(species = Rat) AND
(confidence = Experimentally Observed)
Cutoff:
Fold Change = 2,000
p-value = 5,00E-02
bio Functions:
Category	Functions Annotation	p-Value	Molecules	# Molecules
Amino Acid Metabolism	transport of glutamine family amino acid	8,12E-04	KCNJ10,SLC1A2,SLC6A7	3
Molecular Transport	transport of glutamine family amino acid	8,12E-04	KCNJ10,SLC1A2,SLC6A7	3
Small Molecule Biochemistry	transport of glutamine family amino acid	8,12E-04	KCNJ10,SLC1A2,SLC6A7	3
Cellular Development	commitment of cells	1,55E-03	MYOD1,NTF4	2
Amino Acid Metabolism	transport of L-amino acid	4,19E-03	KCNJ10,SLC1A2,SLC6A7	3
Molecular Transport	transport of L-amino acid	4,19E-03	KCNJ10,SLC1A2,SLC6A7	3
Small Molecule Biochemistry	transport of L-amino acid	4,19E-03	KCNJ10,SLC1A2,SLC6A7	3
Cellular Development	differentiation of myoblasts	4,25E-03	MYF6,MYOD1	2
Skeletal and Muscular System Development and Function	differentiation of myoblasts	4,25E-03	MYF6,MYOD1	2
Amino Acid Metabolism	transport of L-glutamic acid	4,25E-03	KCNJ10,SLC1A2	2
Molecular Transport	transport of L-glutamic acid	4,25E-03	KCNJ10,SLC1A2	2
Small Molecule Biochemistry	transport of L-glutamic acid	4,25E-03	KCNJ10,SLC1A2	2
Connective Tissue Disorders	arthritis	8,24E-03	AZGP1,CCR4,TLR3	3
Inflammatory Disease	arthritis	8,24E-03	AZGP1,CCR4,TLR3	3
Skeletal and Muscular Disorders	arthritis	8,24E-03	AZGP1,CCR4,TLR3	3
Skeletal and Muscular System Development and Function	development of muscle	1,05E-02	BMP10,MYOD1,NTF4	3
Embryonic Development	development of muscle	1,05E-02	BMP10,MYOD1,NTF4	3
Organ Development	development of muscle	1,05E-02	BMP10,MYOD1,NTF4	3
Organismal Development	development of muscle	1,05E-02	BMP10,MYOD1,NTF4	3
Tissue Development	development of muscle	1,05E-02	BMP10,MYOD1,NTF4	3
Small Molecule Biochemistry	accumulation of dopamine	1,27E-02	CADPS	1
Cell-To-Cell Signaling and Interaction	accumulation of dopamine	1,27E-02	CADPS	1
Drug Metabolism	accumulation of dopamine	1,27E-02	CADPS	1
Tissue Development	accumulation of neurons	1,27E-02	NTF4	1
Nervous System Development and Function	accumulation of neurons	1,27E-02	NTF4	1
Cell Death and Survival	apoptosis of nucleus	1,27E-02	GZMB	1
Cellular Compromise	apoptosis of nucleus	1,27E-02	GZMB	1
Tissue Development	binding of microglia	1,27E-02	TNR	1
Cell-To-Cell Signaling and Interaction	binding of microglia	1,27E-02	TNR	1
Hematological System Development and Function	binding of microglia	1,27E-02	TNR	1
Immune Cell Trafficking	binding of microglia	1,27E-02	TNR	1
Nervous System Development and Function	binding of microglia	1,27E-02	TNR	1
Cellular Development	commitment of ganglioblasts	1,27E-02	NTF4	1
Nervous System Development and Function	commitment of ganglioblasts	1,27E-02	NTF4	1
Cellular Development	commitment of myoblasts	1,27E-02	MYOD1	1
Skeletal and Muscular System Development and Function	commitment of myoblasts	1,27E-02	MYOD1	1
Cancer	cytolysis of tumor cells	1,27E-02	Klre1	1
Cell Death and Survival	cytolysis of tumor cells	1,27E-02	Klre1	1
Tumor Morphology	cytolysis of tumor cells	1,27E-02	Klre1	1
Skeletal and Muscular System Development and Function	cytostasis of muscle cells	1,27E-02	MYOD1	1
Cellular Growth and Proliferation	cytostasis of muscle cells	1,27E-02	MYOD1	1
Molecular Transport	depletion of proteoglycan	1,27E-02	IFNB1	1
Small Molecule Biochemistry	depletion of proteoglycan	1,27E-02	IFNB1	1
Carbohydrate Metabolism	depletion of proteoglycan	1,27E-02	IFNB1	1
Cellular Development	development of photoreceptors	1,27E-02	OLFM3	1
Embryonic Development	development of photoreceptors	1,27E-02	OLFM3	1
Organ Development	development of photoreceptors	1,27E-02	OLFM3	1
Organismal Development	development of photoreceptors	1,27E-02	OLFM3	1
Tissue Development	development of photoreceptors	1,27E-02	OLFM3	1
Visual System Development and Function	development of photoreceptors	1,27E-02	OLFM3	1
Amino Acid Metabolism	import of L-glutamic acid	1,27E-02	KCNJ10	1
Molecular Transport	import of L-glutamic acid	1,27E-02	KCNJ10	1
Small Molecule Biochemistry	import of L-glutamic acid	1,27E-02	KCNJ10	1
Cardiovascular Disease	left ventricular hypertrophy	1,27E-02	UCN2	1
Developmental Disorder	left ventricular hypertrophy	1,27E-02	UCN2	1
Small Molecule Biochemistry	metabolism of tacrine	1,27E-02	CYP1A2	1
Hepatic System Development and Function	quantity of hepatocytes	1,27E-02	CIT	1
Tissue Morphology	quantity of hepatocytes	1,27E-02	CIT	1
Tissue Morphology	quantity of proximal tubule cells	1,27E-02	CDKN1A	1
Tissue Development	regeneration of skeletal muscle tissue	1,27E-02	MYOD1	1
Tissue Morphology	regeneration of skeletal muscle tissue	1,27E-02	MYOD1	1
Cell Morphology	size of kidney cell lines	1,27E-02	CDKN1A	1
Renal and Urological System Development and Function	size of kidney cell lines	1,27E-02	CDKN1A	1
Amino Acid Metabolism	sulfation of L-triiodothyronine	1,27E-02	SULT1B1	1
Small Molecule Biochemistry	sulfation of L-triiodothyronine	1,27E-02	SULT1B1	1
Endocrine System Development and Function	sulfation of L-triiodothyronine	1,27E-02	SULT1B1	1
Post-Translational Modification	sulfation of L-triiodothyronine	1,27E-02	SULT1B1	1
Molecular Transport	uptake of cephalexin	1,27E-02	SLC15A1	1
Drug Metabolism	uptake of cephalexin	1,27E-02	SLC15A1	1
Cancer	Polycystic Kidney Disease	1,31E-02	CAPN8,CDKN1A,DBP,RNASE3	4
Developmental Disorder	Polycystic Kidney Disease	1,31E-02	CAPN8,CDKN1A,DBP,RNASE3	4
Hereditary Disorder	Polycystic Kidney Disease	1,31E-02	CAPN8,CDKN1A,DBP,RNASE3	4
Renal and Urological Disease	Polycystic Kidney Disease	1,31E-02	CAPN8,CDKN1A,DBP,RNASE3	4
Connective Tissue Disorders	adjuvant arthritis	1,91E-02	AZGP1,CCR4	2
Inflammatory Disease	adjuvant arthritis	1,91E-02	AZGP1,CCR4	2
Skeletal and Muscular Disorders	adjuvant arthritis	1,91E-02	AZGP1,CCR4	2
Molecular Transport	accumulation of norepinephrine	2,52E-02	CADPS	1
Small Molecule Biochemistry	accumulation of norepinephrine	2,52E-02	CADPS	1
Cell-To-Cell Signaling and Interaction	accumulation of norepinephrine	2,52E-02	CADPS	1
Drug Metabolism	accumulation of norepinephrine	2,52E-02	CADPS	1
Cellular Development	differentiation of skeletal muscle cells	2,52E-02	MYOD1	1
Skeletal and Muscular System Development and Function	differentiation of skeletal muscle cells	2,52E-02	MYOD1	1
Immunological Disease	hypersensitive reaction	2,52E-02	NTF4	1
Infectious Disease	infectivity of Newcastle disease virus	2,52E-02	IFNB1	1
Cell Death and Survival	loss of striatal neurons	2,52E-02	NTF4	1
Nervous System Development and Function	loss of striatal neurons	2,52E-02	NTF4	1
Skeletal and Muscular System Development and Function	mitogenesis of smooth muscle cells	2,52E-02	EREG	1
Cell Cycle	mitogenesis of smooth muscle cells	2,52E-02	EREG	1
Cardiovascular System Development and Function	perfusion of liver	2,52E-02	UCN2	1
Cellular Compromise	perturbation of mitochondria	2,52E-02	GZMB	1
Cellular Assembly and Organization	perturbation of mitochondria	2,52E-02	GZMB	1
Cellular Development	proliferation of leukemia cell lines	2,52E-02	CDKN1A	1
Cellular Growth and Proliferation	proliferation of leukemia cell lines	2,52E-02	CDKN1A	1
Molecular Transport	transport of triacylglycerol	2,52E-02	APOH	1
Small Molecule Biochemistry	transport of triacylglycerol	2,52E-02	APOH	1
Lipid Metabolism	transport of triacylglycerol	2,52E-02	APOH	1
Cellular Compromise	atrophy of projection neurons	3,75E-02	NTF4	1
Organismal Injury and Abnormalities	atrophy of projection neurons	3,75E-02	NTF4	1
Cell Death and Survival	cell death of CA1 neuron	3,75E-02	SLC1A2	1
Cell Death and Survival	cell death of facial motor neurons	3,75E-02	NTF4	1
Cell Death and Survival	degeneration of motor neurons	3,75E-02	NTF4	1
Cellular Compromise	degeneration of motor neurons	3,75E-02	NTF4	1
Cellular Development	development of myofiber	3,75E-02	NTF4	1
Skeletal and Muscular System Development and Function	development of myofiber	3,75E-02	NTF4	1
Embryonic Development	development of myofiber	3,75E-02	NTF4	1
Organ Development	development of myofiber	3,75E-02	NTF4	1
Organismal Development	development of myofiber	3,75E-02	NTF4	1
Tissue Development	development of myofiber	3,75E-02	NTF4	1
Cell Cycle	entry into S phase of ventricular myocytes	3,75E-02	CDKN1A	1
Small Molecule Biochemistry	formation of 5-fluorouracil	3,75E-02	CYP1A2	1
Drug Metabolism	formation of 5-fluorouracil	3,75E-02	CYP1A2	1
Nucleic Acid Metabolism	formation of 5-fluorouracil	3,75E-02	CYP1A2	1
Skeletal and Muscular System Development and Function	mass of extensor digitorum longus muscle	3,75E-02	NTF4	1
Organ Morphology	mass of extensor digitorum longus muscle	3,75E-02	NTF4	1
Tissue Development	maturation of neuromuscular synapse	3,75E-02	NTF4	1
Cell-To-Cell Signaling and Interaction	maturation of neuromuscular synapse	3,75E-02	NTF4	1
Nervous System Development and Function	maturation of neuromuscular synapse	3,75E-02	NTF4	1
Cellular Assembly and Organization	maturation of neuromuscular synapse	3,75E-02	NTF4	1
Cellular Function and Maintenance	maturation of neuromuscular synapse	3,75E-02	NTF4	1
Hematological System Development and Function	pressure of portal vein	3,75E-02	UCN2	1
Cardiovascular System Development and Function	pressure of portal vein	3,75E-02	UCN2	1
Molecular Transport	regulated secretory pathway	3,75E-02	CADPS	1
Cellular Function and Maintenance	regulated secretory pathway	3,75E-02	CADPS	1
Cardiovascular Disease	reperfusion injury of heart	3,75E-02	UCN2	1
Organismal Injury and Abnormalities	reperfusion injury of heart	3,75E-02	UCN2	1
Cellular Compromise	retraction of axons	3,75E-02	WNT4	1
Nervous System Development and Function	retraction of axons	3,75E-02	WNT4	1
Cellular Assembly and Organization	retraction of axons	3,75E-02	WNT4	1
Skeletal and Muscular System Development and Function	survival of myofiber	3,75E-02	NTF4	1
Cell Death and Survival	survival of myofiber	3,75E-02	NTF4	1
Cardiovascular Disease	tachycardia	3,75E-02	UCN2	1
Amino Acid Metabolism	transport of L-proline	3,75E-02	SLC6A7	1
Molecular Transport	transport of L-proline	3,75E-02	SLC6A7	1
Small Molecule Biochemistry	transport of L-proline	3,75E-02	SLC6A7	1
RNA Post-Transcriptional Modification	alternative splicing of mRNA	4,97E-02	MYOD1	1
Embryonic Development	branching morphogenesis of metanephric bud	4,97E-02	EREG	1
Organ Development	branching morphogenesis of metanephric bud	4,97E-02	EREG	1
Organismal Development	branching morphogenesis of metanephric bud	4,97E-02	EREG	1
Tissue Development	branching morphogenesis of metanephric bud	4,97E-02	EREG	1
Renal and Urological System Development and Function	branching morphogenesis of metanephric bud	4,97E-02	EREG	1
Small Molecule Biochemistry	dephosphorylation of phosphatidylinositol	4,97E-02	CHRM5	1
Carbohydrate Metabolism	dephosphorylation of phosphatidylinositol	4,97E-02	CHRM5	1
Lipid Metabolism	dephosphorylation of phosphatidylinositol	4,97E-02	CHRM5	1
Skeletal and Muscular System Development and Function	development of skeletal muscle	4,97E-02	MYOD1	1
Embryonic Development	development of skeletal muscle	4,97E-02	MYOD1	1
Organ Development	development of skeletal muscle	4,97E-02	MYOD1	1
Organismal Development	development of skeletal muscle	4,97E-02	MYOD1	1
Tissue Development	development of skeletal muscle	4,97E-02	MYOD1	1
Molecular Transport	import of K+	4,97E-02	KCNJ10	1
Small Molecule Biochemistry	metabolism of thyroid hormone	4,97E-02	DIO2	1
Endocrine System Development and Function	metabolism of thyroid hormone	4,97E-02	DIO2	1
Cell Morphology	morphology of gonadal cell lines	4,97E-02	CHRM5	1
Reproductive System Development and Function	morphology of gonadal cell lines	4,97E-02	CHRM5	1
Cellular Development	neurogenesis of neuronal progenitor cells	4,97E-02	GZMB	1
Tissue Development	neurogenesis of neuronal progenitor cells	4,97E-02	GZMB	1
Nervous System Development and Function	neurogenesis of neuronal progenitor cells	4,97E-02	GZMB	1
Nervous System Development and Function	quantity of motor neurons	4,97E-02	NTF4	1
Tissue Morphology	quantity of motor neurons	4,97E-02	NTF4	1
Skeletal and Muscular System Development and Function	regeneration of skeletal muscle	4,97E-02	MYF6	1
Tissue Development	regeneration of skeletal muscle	4,97E-02	MYF6	1
Organ Morphology	regeneration of skeletal muscle	4,97E-02	MYF6	1
Inflammatory Disease	swelling of paw	4,97E-02	IFNB1	1
Inflammatory Response	swelling of paw	4,97E-02	IFNB1	1
Small Molecule Biochemistry	synthesis of epinephrine	4,97E-02	UCN2	1
Drug Metabolism	synthesis of epinephrine	4,97E-02	UCN2	1
Neurological Disease	thermal hypalgesia	4,97E-02	SLC1A2	1
tox Functions:
Category	Functions Annotation	p-Value	Molecules	# Molecules
Cardiac Hypertrophy	left ventricular hypertrophy	1,27E-02	UCN2	1
Liver Proliferation	quantity of hepatocytes	1,27E-02	CIT	1
Cardiac Damage	reperfusion injury of heart	3,75E-02	UCN2	1
Cardiac Arrythmia	tachycardia	3,75E-02	UCN2	1
Tachycardia	tachycardia	3,75E-02	UCN2	1
Renal Necrosis/Cell Death	cell death of proximal tubule cells	7,36E-02	CDKN1A	1
Cardiac Hypertrophy	hypertrophy of cardiac muscle	7,36E-02	BMP10	1
Liver Necrosis/Cell Death	cell death of hepatocytes	2,73E-01	CDKN1A	1
Canonical Pathways
Ingenuity Canonical Pathways	-log(p-value)	Ratio	Molecules
Thyroid Hormone Metabolism II (via Conjugation and/or Degradation)	2,65E00	1,11E-01	UGT2B15,DIO2,SULT1B1
Phototransduction Pathway	2,54E00	8,51E-02	PDE6A,PDC,CNGA1,PDE6H
Thiamin Salvage III	1,9E00	1E00	TPK1
cAMP-mediated signaling	1,83E00	3,43E-02	MC5R,PDE6A,CCR4,SSTR3,CNGA1,PDE6H,CHRM5
Melatonin Degradation I	1,8E00	6,25E-02	CYP1A2,UGT2B15,SULT1B1
Superpathway of Melatonin Degradation	1,72E00	5,77E-02	CYP1A2,UGT2B15,SULT1B1
Role of Wnt/GSK-3β Signaling in the Pathogenesis of Influenza	1,43E00	4,76E-02	IFNB1,WNT4,FZD5
Thyronamine and Iodothyronamine Metabolism	1,43E00	3,33E-01	DIO2
Thyroid Hormone Metabolism I (via Deiodination)	1,43E00	3,33E-01	DIO2
Basal Cell Carcinoma Signaling	1,38E00	4,62E-02	WNT4,FZD5,BMP10
Agranulocyte Adhesion and Diapedesis	1,34E00	3,18E-02	SELE,MYH6,CXCL1,CLDN17,MYL7
Calcium Signaling	1,32E00	2,81E-02	MYH6,CHRNA4,ATP2B3,CHRNB3,MYL7
Lactose Degradation III	1,3E00	2,5E-01	GLB1L3
tRNA Splicing	1,21E00	6,25E-02	PDE6A,PDE6H
Human Embryonic Stem Cell Pluripotency	1,17E00	2,94E-02	NTF4,WNT4,FZD5,BMP10
Dermatan Sulfate Biosynthesis (Late Stages)	1,16E00	5,56E-02	SULT1B1,SULT2A1
Estrogen Biosynthesis	1,12E00	5,56E-02	CYP1A2,HSD17B14
Chondroitin Sulfate Biosynthesis (Late Stages)	1,12E00	5,13E-02	SULT1B1,SULT2A1
Role of PKR in Interferon Induction and Antiviral Response	1,08E00	4,65E-02	IFNB1,TLR3
Thyroid Cancer Signaling	1,06E00	5E-02	NTF4,CXCL1
G-Protein Coupled Receptor Signaling	1,05E00	2,44E-02	MC5R,PDE6A,CCR4,SSTR3,PDE6H,CHRM5
Heparan Sulfate Biosynthesis (Late Stages)	1,02E00	4,65E-02	SULT1B1,SULT2A1
Cell Cycle: G2/M DNA Damage Checkpoint Regulation	1,02E00	4,88E-02	CDKN1A,RPRM
Role of Lipids/Lipid Rafts in the Pathogenesis of Influenza	1,01E00	1,11E-01	IFNB1
Role of IL-17A in Psoriasis	1,01E00	1,11E-01	CXCL1
Calcium Transport I	1,01E00	1,25E-01	ATP2B3
Nicotine Degradation III	1,01E00	4,17E-02	CYP1A2,UGT2B15
Tight Junction Signaling	9,82E-01	2,78E-02	MYH6,IGSF5,CLDN17,MYL7
Chondroitin Sulfate Biosynthesis	9,71E-01	4,26E-02	SULT1B1,SULT2A1
Granulocyte Adhesion and Diapedesis	9,58E-01	2,74E-02	SELE,IL1RL2,CXCL1,CLDN17
Serotonin Degradation	9,55E-01	3,77E-02	UGT2B15,SULT1B1
Dermatan Sulfate Biosynthesis	9,39E-01	4,08E-02	SULT1B1,SULT2A1
Heparan Sulfate Biosynthesis	9,09E-01	4E-02	SULT1B1,SULT2A1
Role of Macrophages, Fibroblasts and Endothelial Cells in Rheumatoid Arthritis	8,75E-01	2,08E-02	SELE,IL1RL2,WNT4,PRSS1,FZD5,TLR3
Gαs Signaling	8,75E-01	2,8E-02	MC5R,CNGA1,CHRM5
Nicotine Degradation II	8,66E-01	3,51E-02	CYP1A2,UGT2B15
Regulation of Cellular Mechanics by Calpain Protease	8,66E-01	3,33E-02	CAPN8,CNGA1
LXR/RXR Activation	8,56E-01	2,8E-02	IL1RL2,APOH,TLR3
Role of NANOG in Mammalian Embryonic Stem Cell Pluripotency	8,56E-01	2,8E-02	WNT4,FZD5,BMP10
RhoA Signaling	8,56E-01	2,86E-02	MYLK2,CIT,MYL7
Androgen Biosynthesis	8,48E-01	8,33E-02	HSD17B14
PXR/RXR Activation	7,89E-01	3,28E-02	CYP1A2,SULT2A1
Fatty Acid α-oxidation	7,87E-01	7,14E-02	BCO2
Granzyme B Signaling	7,59E-01	6,25E-02	GZMB
Extrinsic Prothrombin Activation Pathway	7,59E-01	6,67E-02	FGG
IL-17A Signaling in Airway Cells	7,54E-01	3,08E-02	MUC5B,CXCL1
Antiproliferative Role of Somatostatin Receptor 2	7,43E-01	3,12E-02	CDKN1A,Gucy2g
Communication between Innate and Adaptive Immune Cells	7,43E-01	3,08E-02	IFNB1,TLR3
Cardiomyocyte Differentiation via BMP Receptors	7,34E-01	5,56E-02	BMP10
Differential Regulation of Cytokine Production in Macrophages and T Helper Cells by IL-17A and IL-17F	7,34E-01	6,25E-02	CXCL1
GADD45 Signaling	7,1E-01	5,26E-02	CDKN1A
Cardiac β-adrenergic Signaling	6,96E-01	2,29E-02	PDE6A,PPP1R3A,PDE6H
Crosstalk between Dendritic Cells and Natural Killer Cells	6,91E-01	2,9E-02	IFNB1,TLR3
IL-17 Signaling	6,72E-01	2,9E-02	MUC5B,CXCL1
Differential Regulation of Cytokine Production in Intestinal Epithelial Cells by IL-17A and IL-17F	6,67E-01	5,26E-02	CXCL1
Relaxin Signaling	6,62E-01	2,19E-02	PDE6A,Gucy2g,PDE6H
BMP signaling pathway	6,53E-01	2,74E-02	PITX2,BMP10
Role of JAK1, JAK2 and TYK2 in Interferon Signaling	6,48E-01	4,55E-02	IFNB1
Estrogen-mediated S-phase Entry	6,48E-01	4E-02	CDKN1A
Dopamine Degradation	6,48E-01	4,76E-02	SULT1B1
Hepatic Fibrosis / Hepatic Stellate Cell Activation	6,43E-01	2,26E-02	MYH6,IL1RL2,MYL7
VDR/RXR Activation	6,18E-01	2,63E-02	CDKN1A,SULT2A1
Glioblastoma Multiforme Signaling	6,18E-01	2,07E-02	CDKN1A,WNT4,FZD5
IL-15 Production	5,95E-01	4E-02	IFNB1
Tumoricidal Function of Hepatic Natural Killer Cells	5,95E-01	4,17E-02	GZMB
IL-17A Signaling in Gastric Cells	5,95E-01	4,17E-02	CXCL1
p53 Signaling	5,94E-01	2,56E-02	CDKN1A,RPRM
Role of Osteoblasts, Osteoclasts and Chondrocytes in Rheumatoid Arthritis	5,87E-01	1,87E-02	IL1RL2,WNT4,FZD5,BMP10
Intrinsic Prothrombin Activation Pathway	5,79E-01	3,7E-02	FGG
Bupropion Degradation	5,79E-01	4,17E-02	CYP1A2
Dendritic Cell Maturation	5,72E-01	1,94E-02	IL1RL2,IFNB1,TLR3
Protein Kinase A Signaling	5,68E-01	1,7E-02	PDE6A,MYLK2,PPP1R3A,CNGA1,MYL7,PDE6H
Acetone Degradation I (to Methylglyoxal)	5,64E-01	4E-02	CYP1A2
Factors Promoting Cardiogenesis in Vertebrates	5,55E-01	2,3E-02	FZD5,BMP10
Role of Hypercytokinemia/hyperchemokinemia in the Pathogenesis of Influenza	5,36E-01	3,57E-02	IFNB1
Role of Pattern Recognition Receptors in Recognition of Bacteria and Viruses	5,27E-01	2,27E-02	IFNB1,TLR3
Interferon Signaling	5,22E-01	3,45E-02	IFNB1
Role of RIG1-like Receptors in Antiviral Innate Immunity	5,1E-01	3,03E-02	IFNB1
Telomerase Signaling	5E-01	2,15E-02	CDKN1A,ELF5
Autoimmune Thyroid Disease Signaling	4,98E-01	2,94E-02	GZMB
Amyotrophic Lateral Sclerosis Signaling	4,82E-01	2,08E-02	CAPN8,SLC1A2
Coagulation System	4,75E-01	3,12E-02	FGG
Circadian Rhythm Signaling	4,64E-01	3,03E-02	NR1D1
Graft-versus-Host Disease Signaling	4,53E-01	2,78E-02	GZMB
HGF Signaling	4,52E-01	2,02E-02	CDKN1A,ELF5
Role of Cytokines in Mediating Communication between Immune Cells	4,34E-01	2,7E-02	IFNB1
Role of Tissue Factor in Cancer	4,25E-01	1,94E-02	CXCL1,FGG
Role of IL-17F in Allergic Inflammatory Airway Diseases	4,24E-01	2,56E-02	CXCL1
Integrin Signaling	4,22E-01	1,67E-02	CAPN8,MYLK2,MYL7
Xenobiotic Metabolism Signaling	4,18E-01	1,54E-02	CYP1A2,UGT2B15,SULT1B1,SULT2A1
Retinoic acid Mediated Apoptosis Signaling	4,07E-01	2,13E-02	IFNB1
Melanoma Signaling	3,9E-01	2,44E-02	CDKN1A
Gαi Signaling	3,76E-01	1,65E-02	CCR4,SSTR3
Actin Cytoskeleton Signaling	3,73E-01	1,51E-02	MYH6,MYLK2,MYL7
Cellular Effects of Sildenafil (Viagra)	3,63E-01	1,67E-02	MYH6,MYL7
nNOS Signaling in Neurons	3,6E-01	2,22E-02	CAPN8
Allograft Rejection Signaling	3,52E-01	1,96E-02	GZMB
eNOS Signaling	3,46E-01	1,64E-02	CHRNA4,CNGA1
Amyloid Processing	3,46E-01	2,13E-02	CAPN8
Role of CHK Proteins in Cell Cycle Checkpoint Control	3,39E-01	1,92E-02	CDKN1A
Toll-like Receptor Signaling	3,39E-01	1,92E-02	TLR3
Ovarian Cancer Signaling	3,38E-01	1,59E-02	WNT4,FZD5
LPS/IL-1 Mediated Inhibition of RXR Function	3,34E-01	1,4E-02	IL1RL2,SULT1B1,SULT2A1
Activation of IRF by Cytosolic Pattern Recognition Receptors	3,33E-01	1,92E-02	IFNB1
Role of PI3K/AKT Signaling in the Pathogenesis of Influenza	3,33E-01	1,89E-02	IFNB1
Insulin Receptor Signaling	3,26E-01	1,56E-02	ASIC1,PPP1R3A
TREM1 Signaling	3,26E-01	1,92E-02	TLR3
Cytotoxic T Lymphocyte-mediated Apoptosis of Target Cells	3,26E-01	1,79E-02	GZMB
Lymphotoxin β Receptor Signaling	3,26E-01	1,85E-02	CXCL1
Role of IL-17A in Arthritis	3,2E-01	1,82E-02	CXCL1
Cell Cycle: G1/S Checkpoint Regulation	3,2E-01	1,75E-02	CDKN1A
Aryl Hydrocarbon Receptor Signaling	3,12E-01	1,47E-02	CYP1A2,CDKN1A
Epithelial Adherens Junction Signaling	3,12E-01	1,54E-02	MYH6,MYL7
Glutamate Receptor Signaling	3,08E-01	1,69E-02	SLC1A2
Eicosanoid Signaling	3,03E-01	1,85E-02	LTB4R2
Role of BRCA1 in DNA Damage Response	2,97E-01	1,69E-02	CDKN1A
ATM Signaling	2,92E-01	1,75E-02	CDKN1A
Colorectal Cancer Metastasis Signaling	2,83E-01	1,3E-02	WNT4,FZD5,TLR3
Axonal Guidance Signaling	2,82E-01	1,24E-02	NTF4,WNT4,FZD5,BMP10,MYL7
Aldosterone Signaling in Epithelial Cells	2,71E-01	1,35E-02	DNAJC27,ASIC1
Role of MAPK Signaling in the Pathogenesis of Influenza	2,67E-01	1,64E-02	IFNB1
Estrogen-Dependent Breast Cancer Signaling	2,62E-01	1,56E-02	HSD17B14
IL-10 Signaling	2,57E-01	1,49E-02	IL1RL2
Neurotrophin/TRK Signaling	2,49E-01	1,54E-02	NTF4
JAK/Stat Signaling	2,44E-01	1,47E-02	CDKN1A
Regulation of Actin-based Motility by Rho	2,4E-01	1,43E-02	MYL7
Cyclins and Cell Cycle Regulation	2,4E-01	1,32E-02	CDKN1A
Dopamine-DARPP32 Feedback in cAMP Signaling	2,39E-01	1,28E-02	KCNJ10,PPP1R3A
Wnt/β-catenin Signaling	2,34E-01	1,27E-02	WNT4,FZD5
Dopamine Receptor Signaling	2,28E-01	1,41E-02	PPP1R3A
HER-2 Signaling in Breast Cancer	2,21E-01	1,33E-02	CDKN1A
Altered T Cell and B Cell Signaling in Rheumatoid Arthritis	2,14E-01	1,25E-02	TLR3
FXR/RXR Activation	2,07E-01	1,28E-02	SULT2A1
Prostate Cancer Signaling	2,03E-01	1,18E-02	CDKN1A
Upstream Regulators
Upstream Regulator	Fold Change	Molecule Type	Predicted Activation State	Activation z-score	p-value of overlap	Target molecules in dataset	Mechanistic Network
TNFRSF1A		transmembrane receptor			5,11E-04	Csn1s2a,DIO2
Pkc(s)		group			5,76E-03	CDKN1A,DBP,NR1D1
THRA		ligand-dependent nuclear receptor			1,31E-02	MYH6
ARG1		enzyme			1,31E-02	CDKN1A
TNFRSF1B		transmembrane receptor			2,61E-02	Csn1s2a
HAND2		transcription regulator			2,61E-02	MYH6
GAL		other			2,61E-02	CDKN1A
NR1I2		ligand-dependent nuclear receptor			2,61E-02	SULT2A1
Fosl2		transcription regulator			2,61E-02	DIO2
GALR2		G-protein coupled receptor			2,61E-02	CDKN1A
NFAT (complex)		complex			3,89E-02	SLC1A2
Setd3		other			3,89E-02	MYF6
BTG2		transcription regulator			3,89E-02	CXCL1
CTNNB1		transcription regulator			3,89E-02	CDKN1A
Networks:
ID	Molecules in Network	Score	Focus Molecules	Top Functions
1	ABR,Akt,ATP2B3,CACNA1B,CASP3,Csn1s1,Csn1s2a,CXCL1,Cycs,DIO2,EGFR,EREG,ERK,ERK1/2,FZD5,Gh,IL1B,Insulin,IRF1,NFAT (complex),NFkB (complex),Pkc(s),PPP2R1A,PRKCA,PTGES,RGD1562525 (includes others),RHOA,SLC1A2,SLC1A3,SOD1,SPP1,SSTR3,TLR3,TNF,TNFRSF1A	16	12	Drug Metabolism, Lipid Metabolism, Small Molecule Biochemistry
2	AKR1B1,Akt,ATP1A1,ATP2A2,ATP5B,CALB1,CDKN1A,DBP,EGFR,ERK1/2,ERN1,FGG,GZMB,Hmgb1,Hsp90,IFNB1,INSR,Insulin,KCNJ11,LDHA,Mug1/Mug2,MYH6,MYOD1,NFkB (complex),NR1D1,OPRD1,OPRM1,Pkc(s),PLD1,PTPRN,RB1,SLC2A4,TAC1,TNF,UCN2	12	10	Cardiovascular System Development and Function, Hematological System Development and Function, Behavior
3	CHRNA4,CHRNA6,CHRNB2,CHRNB3	3	2	Organismal Injury and Abnormalities, Cardiovascular Disease, Psychological Disorders
4	CYP1A2,Nuclear factor 1	2	1	Cell Morphology, Drug Metabolism, Hair and Skin Development and Function
5	MYF6,Setd3	2	1	Developmental Disorder, Embryonic Development, Hereditary Disorder
6	NR1I2,SULT2A1	2	1	Cancer, Cell Cycle, Cell-To-Cell Signaling and Interaction
7	CIT,DLG4	2	1	Cellular Compromise, Cell-To-Cell Signaling and Interaction, Cellular Assembly and Organization
8	INPP5D,KLRG1,LYN	1	1	Cellular Development, Hematological System Development and Function, Hematopoiesis
9	AMY1A (includes others),PTF1A,RBPJL	1	1	Cellular Development, Cellular Growth and Proliferation, Digestive System Development and Function
10	ATP1B1,Dtna,KCNJ10,MLC1	1	1	Hereditary Disorder, Neurological Disease, Psychological Disorders
11	BRAF,Hsp27,MAPK14,RIT2	1	1	Organ Development, Organ Morphology, Reproductive System Development and Function
Molecules:
Symbol	Entrez Gene Name	Agilent	Fold Change	p-value	Networks	Location	Type(s)	Biomarker Application(s)	Drug(s)	Entrez Gene ID for Human	Entrez Gene ID for Mouse	Entrez Gene ID for Rat
ABR	active BCR-related	--			1	Cytoplasm	other			29	109934	287537
ACSM3	acyl-CoA synthetase medium-chain family member 3	A_43_P15937	2,304	4,77E-06		Cytoplasm	enzyme			6296	20216	24763
AKR1B1	aldo-keto reductase family 1, member B1 (aldose reductase)	--			2	Cytoplasm	enzyme		sorbinil	231	11677	24192
Akt	--	--			1,2	Cytoplasm	group	diagnosis,disease progression,efficacy,prognosis,response to therapy,safety
AMY1A (includes others)	amylase, alpha 1A (salivary)	A_44_P435713	2,440	3,61E-02	9	Extracellular Space	enzyme	unspecified application		276|277|278	11722	24203
APOH	apolipoprotein H (beta-2-glycoprotein I)	A_44_P555201	2,350	4,17E-02		Extracellular Space	transporter	unspecified application		350	11818	287774
ARG1	arginase, liver	--				Cytoplasm	enzyme			383	11846	29221
ASIC1	acid-sensing (proton-gated) ion channel 1	A_44_P109575	-2,310	1,09E-02		Plasma Membrane	ion channel		amiloride, amiloride/hydrochlorothiazide	41	11419	79123
ATP1A1	ATPase, Na+/K+ transporting, alpha 1 polypeptide	--			2	Plasma Membrane	transporter		digoxin, omeprazole, trichloromethiazide, ethacrynic acid, bretylium, perphenazine, ouabain, digitoxin	476	11928	24211
ATP1B1	ATPase, Na+/K+ transporting, beta 1 polypeptide	--			10	Plasma Membrane	transporter			481	11931	25650
ATP2A2	ATPase, Ca++ transporting, cardiac muscle, slow twitch 2	--			2	Cytoplasm	transporter			488	11938	29693
ATP2B3	ATPase, Ca++ transporting, plasma membrane 3	A_64_P035496	2,931	3,94E-02	1	Plasma Membrane	transporter			492	320707	29599
ATP5B	ATP synthase, H+ transporting, mitochondrial F1 complex, beta polypeptide	--			2	Cytoplasm	transporter			506	11947	171374
AZGP1	alpha-2-glycoprotein 1, zinc-binding	A_44_P538640	2,285	8,86E-03		Extracellular Space	transporter			563	12007	25294
BCO2	beta-carotene oxygenase 2	A_44_P318444	2,193	6,20E-04		Cytoplasm	enzyme			83875	170752	315644
BMP10	bone morphogenetic protein 10	A_64_P112709	-8,574	6,20E-04		Extracellular Space	growth factor			27302	12154	500245
BRAF	v-raf murine sarcoma viral oncogene homolog B1	--			11	Cytoplasm	enzyme	diagnosis,efficacy,prognosis,response to therapy	vemurafenib, regorafenib, sorafenib	673	109880	114486
BTG2	BTG family, member 2	--				Nucleus	transcription regulator			7832	12227	29619
CACNA1B	calcium channel, voltage-dependent, N type, alpha 1B subunit	A_64_P399288	2,378	3,48E-02	1	Plasma Membrane	ion channel		omega conotoxin M7a, clevidipine butyrate, levetiracetam, gabapentin, bepridil	774	12287	257648
CADPS	Ca++-dependent secretion activator	A_64_P313970	7,785	1,52E-02		Plasma Membrane	other			8618	27062	26989
CALB1	calbindin 1, 28kDa	--			2	Cytoplasm	other			793	12307	83839
CAPN8	calpain 8	A_64_P105700	2,303	4,20E-04		Cytoplasm	peptidase			388743	170725	170808
CASP3	caspase 3, apoptosis-related cysteine peptidase	--			1	Cytoplasm	peptidase	diagnosis,disease progression,efficacy,prognosis,unspecified application	IDN-6556	836	12367	25402
CCR4	chemokine (C-C motif) receptor 4	A_64_P107632	-2,464	1,61E-03		Plasma Membrane	G-protein coupled receptor			1233	12773	171054
CDKN1A	cyclin-dependent kinase inhibitor 1A (p21, Cip1)	A_44_P914438	2,290	2,81E-06	2	Nucleus	kinase	diagnosis,efficacy,prognosis,response to therapy		1026	12575	114851
CHRM5	cholinergic receptor, muscarinic 5	A_64_P036484	5,735	5,79E-03		Plasma Membrane	G-protein coupled receptor		fesoterodine, ABT-089, atropine/edrophonium, cyclopentolate/phenylephrine, trihexyphenidyl, carbamylcholine, methacholine, diphenhydramine, doxepin, quinidine, procyclidine, trospium, atropine sulfate/benzoic acid/hyoscyamine/methenamine/methylene blue/phenyl salicylate, homatropine, dicyclomine, methantheline, orphenadrine, fluoxetine/olanzapine, doxacurium, aspirin/caffeine/orphenadrine, propan…	1133	213788	53949
CHRNA4	cholinergic receptor, nicotinic, alpha 4 (neuronal)	A_44_P269085	3,584	9,61E-03	3	Plasma Membrane	transmembrane receptor		varenicline, ABT-089, ABT 418, isoflurane, mecamylamine, succinylcholine, memantine, rocuronium, doxacurium, amobarbital, mivacurium, pipecuronium, rapacuronium, metocurine, atracurium, cisatracurium, acetylcholine, nicotine, D-tubocurarine, arecoline, lobeline, enflurane, pancuronium, vecuronium	1137	11438	25590
CHRNA6	cholinergic receptor, nicotinic, alpha 6 (neuronal)	--			3	Plasma Membrane	transmembrane receptor		ABT-089, isoflurane, mecamylamine, succinylcholine, rocuronium, doxacurium, mivacurium, pipecuronium, rapacuronium, metocurine, atracurium, cisatracurium, acetylcholine, nicotine, D-tubocurarine, arecoline, enflurane, pancuronium, vecuronium	8973	11440	81721
CHRNB2	cholinergic receptor, nicotinic, beta 2 (neuronal)	--			3	Plasma Membrane	transmembrane receptor		varenicline, ABT-089, ABT 418, isoflurane, mecamylamine, succinylcholine, rocuronium, doxacurium, amobarbital, mivacurium, pipecuronium, rapacuronium, metocurine, atracurium, cisatracurium, acetylcholine, nicotine, D-tubocurarine, arecoline, lobeline, enflurane, pancuronium, vecuronium	1141	11444	54239
CHRNB3	cholinergic receptor, nicotinic, beta 3 (neuronal)	A_43_P15439	5,419	3,32E-02	3	Plasma Membrane	transmembrane receptor		ABT-089, isoflurane, mecamylamine, succinylcholine, rocuronium, doxacurium, mivacurium, pipecuronium, rapacuronium, metocurine, atracurium, cisatracurium, acetylcholine, nicotine, D-tubocurarine, arecoline, enflurane, pancuronium, vecuronium	1142	108043	171131
CIT	citron (rho-interacting, serine/threonine kinase 21)	A_64_P129498	2,268	2,18E-06	7	Cytoplasm	kinase			11113	12704	83620
CITED4	Cbp/p300-interacting transactivator, with Glu/Asp-rich carboxy-terminal domain, 4	A_64_P118457	2,014	4,64E-03		Nucleus	transcription regulator			163732	56222	114491
CLDN17	claudin 17	A_64_P140545	2,397	4,27E-02		Plasma Membrane	other			26285	239931	304125
CNGA1	cyclic nucleotide gated channel alpha 1	A_64_P030075	-3,362	2,29E-03		Plasma Membrane	ion channel			1259	12788	85259
CORIN	corin, serine peptidase	A_64_P150662	2,640	1,10E-02		Plasma Membrane	peptidase			10699	53419	289596
Csn1s1	casein alpha s1	A_64_P386564	2,173	7,10E-04	1	Extracellular Space	other	unspecified application			12990	24284
Csn1s2a	casein alpha s2-like A	A_43_P16222	5,202	3,00E-05	1	Extracellular Space	transporter				12993	114595
CTNNB1	catenin (cadherin-associated protein), beta 1, 88kDa	--				Nucleus	transcription regulator	diagnosis,disease progression,efficacy,prognosis		1499	12387	84353
CXCL1	chemokine (C-X-C motif) ligand 1 (melanoma growth stimulating activity, alpha)	A_44_P255029	2,692	3,35E-02	1	Extracellular Space	cytokine	disease progression		2919	330122	171551
Cycs	cytochrome c, somatic	--			1	Cytoplasm	transporter				13063	25309|100363502
CYP1A2	cytochrome P450, family 1, subfamily A, polypeptide 2	A_42_P711139	2,263	3,81E-02	4	Cytoplasm	enzyme			1544	13077	24297
Cyp2b19	cytochrome P450, family 2, subfamily b, polypeptide 19	A_64_P137037	-2,357	4,15E-06		Cytoplasm	enzyme				13090	29295|685222
CYP39A1	cytochrome P450, family 39, subfamily A, polypeptide 1	A_44_P229837	2,294	3,49E-03		Cytoplasm	enzyme			51302	56050	301264
DBP	D site of albumin promoter (albumin D-box) binding protein	A_64_P049828	-2,261	7,58E-09	2	Nucleus	transcription regulator			1628	13170	24309
DIO2	deiodinase, iodothyronine, type II	A_64_P155270	2,096	5,03E-03	1	Cytoplasm	enzyme			1734	13371	65162
DLG4	discs, large homolog 4 (Drosophila)	--			7	Plasma Membrane	kinase	unspecified application		1742	13385	29495
DNAJC27	DnaJ (Hsp40) homolog, subfamily C, member 27	A_64_P108484	-2,382	4,48E-02		Cytoplasm	enzyme			51277	217378	298859
Dtna	dystrobrevin, alpha	--			10	Plasma Membrane	other					307548
DUSP27	dual specificity phosphatase 27 (putative)	A_64_P107409	2,513	3,60E-02		unknown	phosphatase			92235	240892	498267
EGFR	epidermal growth factor receptor	--			1,2	Plasma Membrane	kinase	diagnosis,disease progression,efficacy,prognosis,response to therapy,safety,unspecified application	cetuximab, AEE 788, panitumumab, BMS-599626, ARRY-334543, XL647, canertinib, gefitinib, HKI-272, PD 153035, lapatinib, vandetanib, erlotinib	1956	13649	24329
ELF5	E74-like factor 5 (ets domain transcription factor)	A_64_P055607	2,314	3,27E-02		Nucleus	transcription regulator			2001	13711	366142
EREG	epiregulin	A_44_P540992	2,212	1,51E-02	1	Extracellular Space	growth factor	prognosis,response to therapy		2069	13874	59325
ERK	--	--			1	unknown	group	efficacy
ERK1/2	--	--			1,2	Cytoplasm	group
ERN1	endoplasmic reticulum to nucleus signaling 1	--			2	Cytoplasm	kinase			2081	78943	498013
FGG	fibrinogen gamma chain	A_43_P11464	2,366	2,60E-02	2	Extracellular Space	other		F2	2266	99571	24367
FGL1	fibrinogen-like 1	A_44_P500882	2,468	1,40E-04		Extracellular Space	other	unspecified application		2267	234199	246186
Fosl2	fos-like antigen 2	--				Nucleus	transcription regulator					25446
FZD5	frizzled family receptor 5	A_44_P144257	2,096	2,28E-02	1	Plasma Membrane	G-protein coupled receptor	diagnosis		7855	14367	317674
GAL	galanin/GMAP prepropeptide	--				Extracellular Space	other			51083	14419	29141
GALR2	galanin receptor 2	--				Plasma Membrane	G-protein coupled receptor	diagnosis		8811	14428	29234
Gh	growth hormone	--			1	Extracellular Space	cytokine	unspecified application			14599	24391
GLB1L3	galactosidase, beta 1-like 3	A_64_P094860	-3,993	4,90E-04		unknown	enzyme			112937	70893	500961
Gucy2g	guanylate cyclase 2g	A_64_P014100	2,510	1,09E-02		Cytoplasm	enzyme				73707	245708
GZMB	granzyme B (granzyme 2, cytotoxic T-lymphocyte-associated serine esterase 1)	A_43_P16029	5,963	2,22E-03	2	Cytoplasm	peptidase	prognosis		3002	14939	171528|100361261|502004|100361468
HAND2	heart and neural crest derivatives expressed 2	--				Nucleus	transcription regulator			9464	15111	64637
Hmgb1	high mobility group box 1	--			2	Nucleus	transcription regulator					25459
HSD17B14	hydroxysteroid (17-beta) dehydrogenase 14	A_64_P004984	-2,115	1,91E-02		Cytoplasm	enzyme			51171	66065	691018
Hsp27	--	--			11	Cytoplasm	group	prognosis,unspecified application
Hsp90	--	--			2	Cytoplasm	group
IFNB1	interferon, beta 1, fibroblast	A_43_P15536	3,946	9,52E-03	2	Extracellular Space	cytokine			3456	15977	24481
IGSF5	immunoglobulin superfamily, member 5	A_64_P161691	8,386	4,90E-04		Plasma Membrane	other			150084	72058	304000
IL1B	interleukin 1, beta	--			1	Extracellular Space	cytokine	diagnosis,efficacy,prognosis,safety	IL-1 trap, canakinumab	3553	16176	24494
IL1RL2	interleukin 1 receptor-like 2	A_64_P134119	4,654	1,05E-02		Plasma Membrane	transmembrane receptor			8808	107527	171106
INPP5D	inositol polyphosphate-5-phosphatase, 145kDa	--			8	Cytoplasm	phosphatase			3635	16331	54259
INSR	insulin receptor	--			2	Plasma Membrane	kinase	prognosis	insulin detemir, INS, insulin aspart, insulin glulisine, insulin lispro, insulin glargine	3643	16337	24954
Insulin	--	--			1,2	Extracellular Space	group
IRF1	interferon regulatory factor 1	--			1	Nucleus	transcription regulator	prognosis		3659	16362	24508
KCNJ10	potassium inwardly-rectifying channel, subfamily J, member 10	A_64_P101968	5,749	3,70E-03	10	Plasma Membrane	ion channel			3766	16513	29718
KCNJ11	potassium inwardly-rectifying channel, subfamily J, member 11	--			2	Plasma Membrane	ion channel	efficacy	minoxidil, metformin/repaglinide, glyburide/metformin, glipizide/metformin, tolbutamide, glipizide, glyburide, tolazamide, acetohexamide, chlorpropamide, glimepiride, thiamylal, repaglinide, phentolamine, nateglinide	3767	16514	83535
KLRC1	killer cell lectin-like receptor subfamily C, member 1	A_64_P124973	2,715	4,55E-02		Plasma Membrane	transmembrane receptor			3821	16641	29683
Klre1	killer cell lectin-like receptor family E member 1	A_44_P536089	2,961	8,33E-03		Plasma Membrane	transmembrane receptor				243655	297645
KLRG1	killer cell lectin-like receptor subfamily G, member 1	A_64_P104330	2,893	3,32E-02	8	Plasma Membrane	other			10219	50928	58975
LDHA	lactate dehydrogenase A	--			2	Cytoplasm	enzyme	diagnosis,disease progression,efficacy,prognosis,unspecified application		3939	16828	24533
LTB4R2	leukotriene B4 receptor 2	A_64_P144098	-2,112	1,35E-02		Plasma Membrane	G-protein coupled receptor		etalocib	56413	57260	114098
LYN	v-yes-1 Yamaguchi sarcoma viral related oncogene homolog	--			8	Cytoplasm	kinase		bosutinib	4067	17096	81515
MAPK14	mitogen-activated protein kinase 14	--			11	Cytoplasm	kinase		SCIO-469, RO-3201195	1432	26416	81649
MC5R	melanocortin 5 receptor	A_64_P053837	2,058	1,15E-06		Plasma Membrane	G-protein coupled receptor			4161	17203	25726
MLC1	megalencephalic leukoencephalopathy with subcortical cysts 1	--			10	Plasma Membrane	transporter			23209	170790	315215
MUC5B	mucin 5B, oligomeric mucus/gel-forming	A_64_P003541	-2,087	4,66E-02		unknown	peptidase			727897		309114
Mug1/Mug2	murinoglobulin 1	A_64_P378394	2,633	3,52E-02	2	Extracellular Space	transporter				17836|17837	297572|497794|408236|297568
MYF6	myogenic factor 6 (herculin)	A_44_P1001782	12,118	2,00E-05	5	Nucleus	transcription regulator			4618	17878	25714
MYH6	myosin, heavy chain 6, cardiac muscle, alpha	A_42_P756334	-2,515	5,15E-03	2	Cytoplasm	enzyme			4624	17888	29556
MYL7	myosin, light chain 7, regulatory	A_42_P808008	2,002	5,60E-04		Cytoplasm	enzyme			58498	17898	289759
MYLK2	myosin light chain kinase 2	A_64_P003610	4,745	2,12E-03		Cytoplasm	kinase			85366	228785	117558
MYOD1	myogenic differentiation 1	A_44_P156262	9,330	9,42E-06	2	Nucleus	transcription regulator	prognosis		4654	17927	337868
NFAT (complex)	--	--			1	Cytoplasm	complex
NFkB (complex)	--	--			1,2	Nucleus	complex	diagnosis,disease progression,efficacy,prognosis
NR1D1	nuclear receptor subfamily 1, group D, member 1	A_44_P175041	-3,221	2,51E-03	2	Nucleus	ligand-dependent nuclear receptor			9572	217166	252917
NR1I2	nuclear receptor subfamily 1, group I, member 2	--			6	Nucleus	ligand-dependent nuclear receptor		erlotinib	8856	18171	84385
NTF4	neurotrophin 4	A_64_P071873	2,466	1,16E-02		Extracellular Space	growth factor			4909	78405	25730
Nuclear factor 1	--	--			4	Nucleus	group
OLFM3	olfactomedin 3	A_42_P675802	-2,513	1,09E-03		Cytoplasm	other			118427	229759	252920
OPRD1	opioid receptor, delta 1	--			2	Plasma Membrane	G-protein coupled receptor		dihydrocodeine, etorphine, fentanyl, diprenorphine, alfentanil, methadone, loperamide, propoxyphene, hydromorphone, nalbuphine, hydrocodone, naltrexone, codeine, oxycodone, naloxone, morphine, butorphanol	4985	18386	24613
OPRM1	opioid receptor, mu 1	--			2	Plasma Membrane	G-protein coupled receptor	efficacy	acetaminophen/pentazocine, acetaminophen/caffeine/dihydrocodeine, aspirin/hydrocodone, aspirin/oxycodone, dihydrocodeine, aspirin/caffeine/propoxyphene, aspirin/butalbital/caffeine/codeine, aspirin/caffeine/dihydrocodeine, morphine/dextromethorphan, alvimopan, diphenoxylate, tapentadol, morphine/naltrexone, buprenorphine/naloxone, chlorpheniramine/hydrocodone, hydrocodone/ibuprofen, acetaminophen…	4988	18390	25601
PDC	phosducin	A_64_P049456	4,694	5,13E-03		Cytoplasm	other			5132	20028	25343
PDE6A	phosphodiesterase 6A, cGMP-specific, rod, alpha	A_64_P013666	2,519	4,62E-02		Plasma Membrane	enzyme	unspecified application		5145	225600	307401
PDE6H	phosphodiesterase 6H, cGMP-specific, cone, gamma	A_44_P362969	-2,091	7,51E-03		Cytoplasm	enzyme			5149	78600	114248
PITX2	paired-like homeodomain 2	A_64_P072648	6,851	7,37E-03		Nucleus	transcription regulator	diagnosis,prognosis		5308	18741	54284
Pkc(s)	--	--			1,2	Cytoplasm	group	efficacy
PLD1	phospholipase D1, phosphatidylcholine-specific	--			2	Cytoplasm	enzyme			5337	18805	25096
POU3F3	POU class 3 homeobox 3	A_64_P021286	2,214	1,33E-02		Nucleus	transcription regulator			5455	18993	192109
PPP1R3A	protein phosphatase 1, regulatory subunit 3A	A_64_P037711	6,619	4,85E-06		Cytoplasm	phosphatase	unspecified application		5506	140491	500036
PPP2R1A	protein phosphatase 2, regulatory subunit A, alpha	--			1	Cytoplasm	phosphatase			5518	51792	117281
PRKCA	protein kinase C, alpha	--			1	Cytoplasm	kinase		L-threo-safingol, ingenol 3-angelate	5578	18750	24680
PRSS1	protease, serine, 1 (trypsin 1)	A_64_P007983	-2,157	1,38E-03		Extracellular Space	peptidase			5644	67373	286911
PTF1A	pancreas specific transcription factor, 1a	--			9	Nucleus	transcription regulator			256297	19213	117034
PTGES	prostaglandin E synthase	--			1	Cytoplasm	enzyme	diagnosis,prognosis		9536	64292	59103
PTPRN	protein tyrosine phosphatase, receptor type, N	--			2	Plasma Membrane	phosphatase			5798	19275	116660
RB1	retinoblastoma 1	--			2	Nucleus	transcription regulator	diagnosis,efficacy,prognosis,unspecified application		5925	19645	24708
RBPJL	recombination signal binding protein for immunoglobulin kappa J region-like	--			9	Nucleus	transcription regulator			11317	19668	362268
RGD1562525 (includes others)	similar to cell surface receptor FDFACT	A_44_P114282	-2,239	1,51E-02	1	unknown	other					681341|681182|681277|681069|685111|304349|363898|685438|685305|304382|685157|363899|360777|680910|498169|685048|288549|501828
RHOA	ras homolog family member A	--			1	Cytoplasm	enzyme			387	11848	117273
RIT2	Ras-like without CAAX 2	A_43_P15072	2,396	1,78E-02	11	Plasma Membrane	enzyme			6014	19762	291713
RNASE3	ribonuclease, RNase A family, 3	A_44_P187120	2,393	7,17E-03		Extracellular Space	enzyme	efficacy		6037	503847	100361909|474169|100361814|497195|100361866|192264
RPRM	reprimo, TP53 dependent G2 arrest mediator candidate	A_64_P032836	2,139	5,00E-05		Cytoplasm	other			56475	67874	680110
SELE	selectin E	A_64_P019555	-2,011	3,20E-04		Plasma Membrane	transmembrane receptor	diagnosis,disease progression,efficacy,unspecified application		6401	20339	25544
Setd3	SET domain containing 3	--			5	unknown	other					299295
SLC15A1	solute carrier family 15 (oligopeptide transporter), member 1	A_42_P684295	2,333	3,30E-04		Plasma Membrane	transporter	diagnosis		6564	56643	117261
SLC1A2	solute carrier family 1 (glial high affinity glutamate transporter), member 2	A_64_P031123	-2,025	4,95E-02	1	Plasma Membrane	transporter		riluzole	6506	20511	29482
SLC1A3	solute carrier family 1 (glial high affinity glutamate transporter), member 3	--			1	Plasma Membrane	transporter		riluzole	6507	20512	29483
SLC25A47	solute carrier family 25, member 47	A_64_P036174	3,330	1,47E-02		Cytoplasm	other			283600	104910	299316
SLC2A4	solute carrier family 2 (facilitated glucose transporter), member 4	--			2	Plasma Membrane	transporter	unspecified application		6517	20528	25139
SLC6A7	solute carrier family 6 (neurotransmitter transporter, L-proline), member 7	A_64_P061615	-2,226	3,50E-02		Plasma Membrane	transporter			6534	240332	117100
SOD1	superoxide dismutase 1, soluble	--			1	Cytoplasm	enzyme	unspecified application		6647	20655	24786
SPP1	secreted phosphoprotein 1	--			1	Extracellular Space	cytokine	diagnosis,disease progression,efficacy,response to therapy,unspecified application		6696	20750	25353
SSTR3	somatostatin receptor 3	A_42_P718331	-2,077	2,99E-02	1	Plasma Membrane	G-protein coupled receptor	diagnosis,prognosis	pasireotide, octreotide	6753	20607	171044
SULT1B1	sulfotransferase family, cytosolic, 1B, member 1	A_64_P053257	2,870	1,60E-02		Cytoplasm	enzyme			27284	56362	64305
SULT2A1	sulfotransferase family, cytosolic, 2A, dehydroepiandrosterone (DHEA)-preferring, member 1	A_44_P531565	3,994	1,90E-02	6	Cytoplasm	enzyme			6822	629219|434121|20859|434264|629203	24902|24912
SVOP	SV2 related protein homolog (rat)	A_44_P517858	-3,126	2,71E-02		Cytoplasm	transporter			55530	68666	171442
TAC1	tachykinin, precursor 1	--			2	Extracellular Space	other	diagnosis		6863	21333	24806
THRA	thyroid hormone receptor, alpha	--				Nucleus	ligand-dependent nuclear receptor		3,5-diiodothyropropionic acid, amiodarone, levothyroxine, dextrothyroxine, L-triiodothyronine	7067	21833	81812
TLR3	toll-like receptor 3	A_64_P040806	2,017	2,12E-02	1	Plasma Membrane	transmembrane receptor		ampligen	7098	142980	364594
TNF	tumor necrosis factor	--			1,2	Extracellular Space	cytokine	diagnosis,disease progression,efficacy,prognosis,safety,unspecified application	adalimumab, etanercept, infliximab, CDP870, golimumab, thalidomide	7124	21926	24835
TNFRSF1A	tumor necrosis factor receptor superfamily, member 1A	--			1	Plasma Membrane	transmembrane receptor	efficacy,prognosis,safety,unspecified application		7132	21937	25625
TNFRSF1B	tumor necrosis factor receptor superfamily, member 1B	--				Plasma Membrane	transmembrane receptor	efficacy,safety		7133	21938	156767
TNR	tenascin R	A_64_P147649	-2,489	1,46E-02		Plasma Membrane	other			7143	21960	25567
TPK1	thiamin pyrophosphokinase 1	A_64_P035207	8,079	1,44E-03		Cytoplasm	kinase			27010	29807	680668
UCN2	urocortin 2	A_64_P092822	2,119	1,02E-02	2	Extracellular Space	other			90226	171530	170896
UGT2B15	UDP glucuronosyltransferase 2 family, polypeptide B15	A_64_P099254	4,649	4,10E-04		Cytoplasm	enzyme			7366	22238|112417|100559	29623|266685
WNT4	wingless-type MMTV integration site family, member 4	A_42_P559414	2,195	1,30E-03		Extracellular Space	cytokine			54361	22417	84426
Tox List:
Ingenuity Toxicity Lists	-log(p-value)	Ratio	Molecules
Cytochrome P450 Panel - Substrate is a Xenobiotic (Mouse)	1,51E00	8,7E-02	CYP1A2,Cyp2b19
Nongenotoxic Hepatocarcinogenicity Biomarker Panel	1,51E00	9,09E-02	CITED4,CDKN1A
CAR/RXR Activation	1,4E00	7,69E-02	SULT1B1,SULT2A1
Cytochrome P450 Panel - Substrate is a Xenobiotic (Rat)	1,37E00	7,69E-02	CYP1A2,Cyp2b19
Reversible Glomerulonephritis Biomarker Panel (Rat)	1,34E00	7,41E-02	SVOP,ACSM3
Cell Cycle: G2/M DNA Damage Checkpoint Regulation	9,88E-01	4,65E-02	CDKN1A,RPRM
Decreases Transmembrane Potential of Mitochondria and Mitochondrial Membrane	8,65E-01	2,91E-02	IFNB1,SLC25A47,GZMB
LXR/RXR Activation	8,47E-01	2,83E-02	IL1RL2,APOH,TLR3
Cytochrome P450 Panel - Substrate is a Sterol (Human)	8,16E-01	7,69E-02	CYP39A1
Cytochrome P450 Panel - Substrate is a Sterol (Mouse)	8,16E-01	7,69E-02	CYP39A1
PXR/RXR Activation	7,89E-01	3,28E-02	CYP1A2,SULT2A1
Cytochrome P450 Panel - Substrate is a Sterol (Rat)	7,87E-01	7,14E-02	CYP39A1
Cytochrome P450 Panel - Substrate is a Xenobiotic (Human)	7,34E-01	6,25E-02	CYP1A2
Increases Depolarization of Mitochondria and Mitochondrial Membrane	7,34E-01	6,25E-02	GZMB
Renal Glomerulus Panel (Human)	7,1E-01	5,88E-02	CDKN1A
Cardiac Hypertrophy	6,9E-01	1,85E-02	MYH6,UCN2,CDKN1A,MYOD1,CORIN,BMP10
Decreases Depolarization of Mitochondria and Mitochondrial Membrane	6,88E-01	5,26E-02	CDKN1A
VDR/RXR Activation	6,18E-01	2,67E-02	CDKN1A,SULT2A1
p53 Signaling	5,94E-01	2,56E-02	CDKN1A,RPRM
Positive Acute Phase Response Proteins	5,36E-01	3,7E-02	FGG
Cardiac Necrosis/Cell Death	5,33E-01	1,79E-02	MYH6,CDKN1A,BMP10,RNASE3
LPS/IL-1 Mediated Inhibition of RXR Function	5,05E-01	1,75E-02	IL1RL2,Cyp2b19,SULT1B1,SULT2A1
Xenobiotic Metabolism Signaling	4,87E-01	1,6E-02	CYP1A2,Cyp2b19,UGT2B15,SULT1B1,SULT2A1
Liver Necrosis/Cell Death	4,38E-01	1,64E-02	SELE,CDKN1A,CIT,Mug1/Mug2
Increases Cardiac Proliferation	4,24E-01	2,7E-02	BMP10
Increases Renal Proliferation	4,1E-01	1,85E-02	POU3F3,CDKN1A
Fatty Acid Metabolism	4,05E-01	1,85E-02	CYP1A2,Cyp2b19
Increases Liver Hepatitis	3,74E-01	2,33E-02	TLR3
Liver Proliferation	3,6E-01	1,55E-02	CDKN1A,CIT,FGL1
Cell Cycle: G1/S Checkpoint Regulation	3,03E-01	1,72E-02	CDKN1A
Aryl Hydrocarbon Receptor Signaling	2,65E-01	1,37E-02	CYP1A2,CDKN1A
Acute Renal Failure Panel (Rat)	2,62E-01	1,61E-02	CDKN1A
Increases Renal Damage	2,57E-01	1,54E-02	Gucy2g
FXR/RXR Activation	2,07E-01	1,28E-02	SULT2A1
